# Supplementary material for: The genomic landscape of ribosomal peptides containing thiazole and oxazole heterocycles
Source: BMC Genomics. 2015 Oct 13;16:778. doi: 10.1186/s12864-015-2008-0 (PMC4603692; doi:10.1186/s12864-015-2008-0)
Supplement: Additional file 8: Table S2. — Uniprot ID, precursor peptide sequence, TOMM family and organism producer for every TOMM producer. (XLSX 90 kb) [file 12864_2015_2008_MOESM8_ESM.xlsx]

## Sheet: Sheet1
Dataset S1. Uniprot ID, precursor peptide sequence, TOMM family and organism producer for every TOMM producer.
Uniprot	Organism	TOMM annotation	Precursor
A0A029TJJ1	Streptococcus pyogenes ABC020044010	Cytolysin	MLKFTSNILATSVAETTQVAPGGCCCCCTTCCFSIATGSGNSQGGSGSYTPGK
A0A030BG15	Streptococcus pyogenes ABC020013952	Cytolysin	MLKFTSNILATSVAETTQVAPGGCCCCCTTCCFSIATGSGNSQGGSGSYTPGK
A0A029U184	Streptococcus pyogenes ABC020032183	Cytolysin	MLKFTSNILATSVAETTQVAPGGCCCCCTTCCFSIATGSGNSQGGSGSYTPGK
A0A029SXI8	Streptococcus pyogenes ABC020048184	Cytolysin	MLKFTSNILATSVAETTQVAPGGCCCCCTTCCFSIATGSGNSQGGSGSYTPGK
A0A030FQ58	Streptococcus pyogenes ABC020033919	Cytolysin	MLKFTSNILATSVAETTQVAPGGCCCCCTTCCFSIATGSGNSQGGSGSYTPGK
A0A030FG62	Streptococcus pyogenes ABC020035446	Cytolysin	MLKFTSNILATSVAETTQVAPGGCCCCCTTCCFSIATGSGNSQGGSGSYTPGK
A0A029XMN0	Streptococcus pyogenes ABC020050731	Cytolysin	MLKFTSNILATSVAETTQVAPGGCCCCCTTCCFSIATGSGNSQGGSGSYTPGK
A0A029UDJ7	Streptococcus pyogenes ABC020026946	Cytolysin	MLKFTSNILATSVAETTQVAPGGCCCCCTTCCFSIATGSGNSQGGSGSYTPGK
A0A030K9N8	Streptococcus pyogenes ABC020047977	Cytolysin	MLKFTSNILATSVAETTQVAPGGCCCCCTTCCFSIATGSGNSQGGSGSYTPGK
A0A030HL73	Streptococcus pyogenes ABC020040643	Cytolysin	MLKFTSNILATSVAETTQVAPGGCCCCCTTCCFSIATGSGNSQGGSGSYTPGK
A0A029SAM1	Streptococcus pyogenes ABC020054973	Cytolysin	MLKFTSNILATSVAETTQVAPGGCCCCCTTCCFSIATGSGNSQGGSGSYTPGK
A0A029XIB6	Streptococcus pyogenes ABC020049250	Cytolysin	MLKFTSNILATSVAETTQVAPGGCCCCCTTCCFSIATGSGNSQGGSGSYTPGK
A0A029U783	Streptococcus pyogenes ABC020025676	Cytolysin	MLKFTSNILATSVAETTQVAPGGCCCCCTTCCFSIATGSGNSQGGSGSYTPGK
A0A029ZII1	Streptococcus pyogenes ABC020033193	Cytolysin	MLKFTSNILATSVAETTQVAPGGCCCCCTTCCFSIATGSGNSQGGSGSYTPGK
A0A030JJU2	Streptococcus pyogenes ABC020052309	Cytolysin	MLKFTSNILATSVAETTQVAPGGCCCCCTTCCFSIATGSGNSQGGSGSYTPGK
A0A030JUT9	Streptococcus pyogenes ABC020052980	Cytolysin	MLKFTSNILATSVAETTQVAPGGCCCCCTTCCFSIATGSGNSQGGSGSYTPGK
A0A029XGW7	Streptococcus pyogenes ABC020052203	Cytolysin	MLKFTSNILATSVAETTQVAPGGCCCCCTTCCFSIATGSGNSQGGSGSYTPGK	MLKFTSNILATSVAETTQVAPGGCCCCCTTCCFSIATGSGNSQGGSGSYTPGK
A0A029TGN3	Streptococcus pyogenes ABC020044412	Cytolysin	MLKFTSNILATSVAETTQVAPGGCCCCCTTCCFSIATGSGNSQGGSGSYTPGK
A0A029V8A5	Streptococcus pyogenes ABC020014690	Cytolysin	MLKFTSNILATSVAETTQVAPGGCCCCCTTCCFSIATGSGNSQGGSGSYTPGK
A0A030EZL7	Streptococcus pyogenes ABC020057288	Cytolysin	MLKFTSNILATSVAETTQVAPGGCCCCCTTCCFSIATGSGNSQGGSGSYTPGK
A0A030A8V2	Streptococcus pyogenes ABC020029711	Cytolysin	MLKFTSNILATSVAETTQVAPGGCCCCCTTCCFSIATGSGNSQGGSGSYTPGK
A0A030A0L9	Streptococcus pyogenes ABC020029793	Cytolysin	MLKFTSNILATSVAETTQVAPGGCCCCCTTCCFSIATGSGNSQGGSGSYTPGK
A0A029ZTD4	Streptococcus pyogenes ABC020031290	Cytolysin	MLKFTSNILATSVAETTQVAPGGCCCCCTTCCFSIATGSGNSQGGSGSYTPGK
A0A029WIT6	Streptococcus pyogenes ABC020004984	Cytolysin	MLKFTSNILATSVAETTQVAPGGCCCCCTTCCFSIATGSGNSQGGSGSYTPGK
A0A030I1N7	Streptococcus pyogenes ABC020060777	Cytolysin	MLKFTSNILATSVAETTQVAPGGCCCCCTTCCFSIATGSGNSQGGSGSYTPGK
A0A029TFV7	Streptococcus pyogenes ABC020047395	Cytolysin	MLKFTSNILATSVAETTQVAPGGCCCCCTTCCFSIATGSGNSQGGSGSYTPGK
A0A029TZR1	Streptococcus pyogenes ABC020035427	Cytolysin	MLKFTSNILATSVAETTQVAPGGCCCCCTTCCFSIATGSGNSQGGSGSYTPGK
A0A029YSR0	Streptococcus pyogenes ABC020044173	Cytolysin	MLKFTSNILATSVAETTQVAPGGCCCCCTTCCFSIATGSGNSQGGSGSYTPGK
A0A029T5E2	Streptococcus pyogenes ABC020047925	Cytolysin	MLKFTSNILATSVAETTQVAPGGCCCCCTTCCFSIATGSGNSQGGSGSYTPGK
A0A030BCS4	Streptococcus pyogenes ABC020005887	Cytolysin	MLKFTSNILATSVAETTQVAPGGCCCCCTTCCFSIATGSGNSQGGSGSYTPGK
A0A030B0U7	Streptococcus pyogenes ABC020014529	Cytolysin	MLKFTSNILATSVAETTQVAPGGCCCCCTTCCFSIATGSGNSQGGSGSYTPGK
A0A029SCL2	Streptococcus pyogenes ABC020052558	Cytolysin	MLKFTSNILATSVAETTQVAPGGCCCCCTTCCFSIATGSGNSQGGSGSYTPGK
A0A029XRP5	Streptococcus pyogenes ABC020048543	Cytolysin	MLKFTSNILATSVAETTQVAPGGCCCCCTTCCFSIATGSGNSQGGSGSYTPGK
A0A029WZA9	Streptococcus pyogenes ABC020054955	Cytolysin	MLKFTSNILATSVAETTQVAPGGCCCCCTTCCFSIATGSGNSQGGSGSYTPGK
A0A030HS43	Streptococcus pyogenes ABC020053060	Cytolysin	MLKFTSNILATSVAETTQVAPGGCCCCCTTCCFSIATGSGNSQGGSGSYTPGK
A0A030I8L7	Streptococcus pyogenes ABC020056894	Cytolysin	MLKFTSNILATSVAETTQVAPGGCCCCCTTCCFSIATGSGNSQGGSGSYTPGK
A0A029X111	Streptococcus pyogenes ABC020054871	Cytolysin	MLKFTSNILATSVAETTQVAPGGCCCCCTTCCFSIATGSGNSQGGSGSYTPGK
A0A030FZ02	Streptococcus pyogenes ABC020029706	Cytolysin	MLKFTSNILATSVAETTQVAPGGCCCCCTTCCFSIATGSGNSQGGSGSYTPGK
A0A029VYH0	Streptococcus pyogenes ABC020007794	Cytolysin	MLKFTSNILATSVAETTQVAPGGCCCCCTTCCFSIATGSGNSQGGSGSYTPGK
A0A030FDB9	Streptococcus pyogenes ABC020039031	Cytolysin	MLKFTSNILATSVAETTQVAPGGCCCCCTTCCFSIATGSGNSQGGSGSYTPGK
A0A029U536	Streptococcus pyogenes ABC020031898	Cytolysin	MLKFTSNILATSVAETTQVAPGGCCCCCTTCCFSIATGSGNSQGGSGSYTPGK
A0A029Y583	Streptococcus pyogenes ABC020047993	Cytolysin	MLKFTSNILATSVAETTQVAPGGCCCCCTTCCFSIATGSGNSQGGSGSYTPGK
A0A029ZL89	Streptococcus pyogenes ABC020032523	Cytolysin	MLKFTSNILATSVAETTQVAPGGCCCCCTTCCFSIATGSGNSQGGSGSYTPGK
A0A030ILQ3	Streptococcus pyogenes ABC020056884	Cytolysin	MLKFTSNILATSVAETTQVAPGGCCCCCTTCCFSIATGSGNSQGGSGSYTPGK
A0A030IV83	Streptococcus pyogenes ABC020052211	Cytolysin	MLKFTSNILATSVAETTQVAPGGCCCCCTTCCFSIATGSGNSQGGSGSYTPGK
A0A030GGB7	Streptococcus pyogenes ABC020062474	Cytolysin	MLKFTSNILATSVAETTQVAPGGCCCCCTTCCFSIATGSGNSQGGSGSYTPGK
A0A030MSZ9	Streptococcus pyogenes ABC020048606	Cytolysin	MLKFTSNILATSVAETTQVAPGGCCCCCTTCCFSIATGSGNSQGGSGSYTPGK
A0A029Z9S5	Streptococcus pyogenes ABC020033799	Cytolysin	MLKFTSNILATSVAETTQVAPGGCCCCCTTCCFSIATGSGNSQGGSGSYTPGK
A0A029WAV7	Streptococcus pyogenes ABC020005405	Cytolysin	MLKFTSNILATSVAETTQVAPGGCCCCCTTCCFSIATGSGNSQGGSGSYTPGK
A0A030GXH6	Streptococcus pyogenes ABC020046534	Cytolysin	MLKFTSNILATSVAETTQVAPGGCCCCCTTCCFSIATGSGNSQGGSGSYTPGK
A0A030NXU1	Streptococcus pyogenes ABC020017280	Cytolysin	MLKFTSNILATSVAETTQVAPGGCCCCCTTCCFSIATGSGNSQGGSGSYTPGK
F9P4B1	Streptococcus constellatus subsp. pharyngis SK1060	Cytolysin	MLKFSSNVLATSVADTTQVAPGGCCCCSCTCCFSISTGGGNSTGGSTTLPSPGK
A0A030GB46	Streptococcus pyogenes ABC020060220	Cytolysin	MLKFTSNILATSVAETTQVAPGGCCCCCTTCCFSIATGSGNSQGGSGSYTPGK
A0A030HDC0	Streptococcus pyogenes ABC020046158	Cytolysin	MLKFTSNILATSVAETTQVAPGGCCCCCTTCCFSIATGSGNSQGGSGSYTPGK
A0A030J0P1	Streptococcus pyogenes ABC020047086	Cytolysin	MLKFTSNILATSVAETTQVAPGGCCCCCTTCCFSIATGSGNSQGGSGSYTPGK
A0A030GHR7	Streptococcus pyogenes ABC020062601	Cytolysin	MLKFTSNILATSVAETTQVAPGGCCCCCTTCCFSIATGSGNSQGGSGSYTPGK
A0A030I038	Streptococcus pyogenes ABC020038544	Cytolysin	MLKFTSNILATSVAETTQVAPGGCCCCCTTCCFSIATGSGNSQGGSGSYTPGK
A0A030H672	Streptococcus pyogenes ABC020046559	Cytolysin	MLKFTSNILATSVAETTQVAPGGCCCCCTTCCFSIATGSGNSQGGSGSYTPGK
A0A030FV90	Streptococcus pyogenes ABC020032186	Cytolysin	MLKFTSNILATSVAETTQVAPGGCCCCCTTCCFSIATGSGNSQGGSGSYTPGK
A0A029YFT3	Streptococcus pyogenes ABC020046264	Cytolysin	MLKFTSNILATSVAETTQVAPGGCCCCCTTCCFSIATGSGNSQGGSGSYTPGK
A0A030IGC3	Streptococcus pyogenes ABC020047506	Cytolysin	MLKFTSNILATSVAETTQVAPGGCCCCCTTCCFSIATGSGNSQGGSGSYTPGK
A0A030G2V4	Streptococcus pyogenes ABC020033233	Cytolysin	MLKFTSNILATSVAETTQVAPGGCCCCCTTCCFSIATGSGNSQGGSGSYTPGK
A0A029UTC3	Streptococcus pyogenes ABC020016937	Cytolysin	MLKFTSNILATSVAETTQVAPGGCCCCCTTCCFSIATGSGNSQGGSGSYTPGK
A0A030H8U6	Streptococcus pyogenes ABC020064181	Cytolysin	MLKFTSNILATSVAETTQVAPGGCCCCCTTCCFSIATGSGNSQGGSGSYTPGK
A0A029V100	Streptococcus pyogenes ABC020015277	Cytolysin	MLKFTSNILATSVAETTQVAPGGCCCCCTTCCFSIATGSGNSQGGSGSYTPGK
A0A029XDZ0	Streptococcus pyogenes ABC020052216	Cytolysin	MLKFTSNILATSVAETTQVAPGGCCCCCTTCCFSIATGSGNSQGGSGSYTPGK
A0A029VXI0	Streptococcus pyogenes ABC020006309	Cytolysin	MLKFTSNILATSVAETTQVAPGGCCCCCTTCCFSIATGSGNSQGGSGSYTPGK
A0A030FD58	Streptococcus pyogenes ABC020037542	Cytolysin	MLKFTSNILATSVAETTQVAPGGCCCCCTTCCFSIATGSGNSQGGSGSYTPGK
A0A029WEJ5	Streptococcus pyogenes ABC020058759	Cytolysin	MLKFTSNILATSVAETTQVAPGGCCCCCTTCCFSIATGSGNSQGGSGSYTPGK
A0A029V8R1	Streptococcus pyogenes ABC020015285	Cytolysin	MLKFTSNILATSVAETTQVAPGGCCCCCTTCCFSIATGSGNSQGGSGSYTPGK
A0A030IXH2	Streptococcus pyogenes ABC020046230	Cytolysin	MLKFTSNILATSVAETTQVAPGGCCCCCTTCCFSIATGSGNSQGGSGSYTPGK
A0A029VFK1	Streptococcus pyogenes ABC020010041	Cytolysin	MLKFTSNILATSVAETTQVAPGGCCCCCTTCCFSIATGSGNSQGGSGSYTPGK
A0A030GW07	Streptococcus pyogenes ABC020048262	Cytolysin	MLKFTSNILATSVAETTQVAPGGCCCCCTTCCFSIATGSGNSQGGSGSYTPGK
A0A029VRJ5	Streptococcus pyogenes ABC020009156	Cytolysin	MLKFTSNILATSVAETTQVAPGGCCCCCTTCCFSIATGSGNSQGGSGSYTPGK
A0A030GS60	Streptococcus pyogenes ABC020056794	Cytolysin	MLKFTSNILATSVAETTQVAPGGCCCCCTTCCFSIATGSGNSQGGSGSYTPGK
A0A029YA07	Streptococcus pyogenes ABC020048395	Cytolysin	MLKFTSNILATSVAETTQVAPGGCCCCCTTCCFSIATGSGNSQGGSGSYTPGK
A0A030DLG1	Streptococcus pyogenes ABC020033020	Cytolysin	MLKFTSNILATSVAETTQVAPGGCCCCCTTCCFSIATGSGNSQGGSGSYTPGK
A0A030E7G9	Streptococcus pyogenes ABC020053240	Cytolysin	MLKFTSNILATSVAETTQVAPGGCCCCCTTCCFSIATGSGNSQGGSGSYTPGK
A0A030ANG4	Streptococcus pyogenes ABC020026799	Cytolysin	MLKFTSNILATSVAETTQVAPGGCCCCCTTCCFSIATGSGNSQGGSGSYTPGK
A0A030EV34	Streptococcus pyogenes ABC020041424	Cytolysin	MLKFTSNILATSVAETTQVAPGGCCCCCTTCCFSIATGSGNSQGGSGSYTPGK
A0A029ZR10	Streptococcus pyogenes ABC020032182	Cytolysin	MLKFTSNILATSVAETTQVAPGGCCCCCTTCCFSIATGSGNSQGGSGSYTPGK
A0A030DBK2	Streptococcus pyogenes ABC020043540	Cytolysin	MLKFTSNILATSVAETTQVAPGGCCCCCTTCCFSIATGSGNSQGGSGSYTPGK
A0A030ECY0	Streptococcus pyogenes ABC020052519	Cytolysin	MLKFTSNILATSVAETTQVAPGGCCCCCTTCCFSIATGSGNSQGGSGSYTPGK
A0A029YPZ2	Streptococcus pyogenes ABC020044193	Cytolysin	MLKFTSNILATSVAETTQVAPGGCCCCCTTCCFSIATGSGNSQGGSGSYTPGK
A0A030DRV7	Streptococcus pyogenes ABC020030063	Cytolysin	MLKFTSNILATSVAETTQVAPGGCCCCCTTCCFSIATGSGNSQGGSGSYTPGK
A0A029YSC9	Streptococcus pyogenes ABC020044188	Cytolysin	MLKFTSNILATSVAETTQVAPGGCCCCCTTCCFSIATGSGNSQGGSGSYTPGK
A0A030EAC9	Streptococcus pyogenes ABC020049540	Cytolysin	MLKFTSNILATSVAETTQVAPGGCCCCCTTCCFSIATGSGNSQGGSGSYTPGK
A0A030AE98	Streptococcus pyogenes ABC020026287	Cytolysin	MLKFTSNILATSVAETTQVAPGGCCCCCTTCCFSIATGSGNSQGGSGSYTPGK
A0A030CTU9	Streptococcus pyogenes ABC020057449	Cytolysin	MLKFTSNILATSVAETTQVAPGGCCCCCTTCCFSIATGSGNSQGGSGSYTPGK
A0A029X8H0	Streptococcus pyogenes ABC020052420	Cytolysin	MLKFTSNILATSVAETTQVAPGGCCCCCTTCCFSIATGSGNSQGGSGSYTPGK
A0A030BMP1	Streptococcus pyogenes ABC020057192	Cytolysin	MLKFTSNILATSVAETTQVAPGGCCCCCTTCCFSIATGSGNSQGGSGSYTPGK
A0A030E4L1	Streptococcus pyogenes ABC020055897	Cytolysin	MLKFTSNILATSVAETTQVAPGGCCCCCTTCCFSIATGSGNSQGGSGSYTPGK
A0A030DC87	Streptococcus pyogenes ABC020057168	Cytolysin	MLKFTSNILATSVAETTQVAPGGCCCCCTTCCFSIATGSGNSQGGSGSYTPGK
A0A030BK22	Streptococcus pyogenes ABC020006103	Cytolysin	MLKFTSNILATSVAETTQVAPGGCCCCCTTCCFSIATGSGNSQGGSGSYTPGK
A0A030ATP4	Streptococcus pyogenes ABC020014925	Cytolysin	MLKFTSNILATSVAETTQVAPGGCCCCCTTCCFSIATGSGNSQGGSGSYTPGK
A0A030BYM7	Streptococcus pyogenes ABC020047619	Cytolysin	MLKFTSNILATSVAETTQVAPGGCCCCCTTCCFSIATGSGNSQGGSGSYTPGK
A0A029T3G2	Streptococcus pyogenes ABC020047959	Cytolysin	MLKFTSNILATSVAETTQVAPGGCCCCCTTCCFSIATGSGNSQGGSGSYTPGK
A0A029W2B8	Streptococcus pyogenes ABC020006298	Cytolysin	MLKFTSNILATSVAETTQVAPGGCCCCCTTCCFSIATGSGNSQGGSGSYTPGK
A0A029Z164	Streptococcus pyogenes ABC020038558	Cytolysin	MLKFTSNILATSVAETTQVAPGGCCCCCTTCCFSIATGSGNSQGGSGSYTPGK
A0A030CSS8	Streptococcus pyogenes ABC020056060	Cytolysin	MLKFTSNILATSVAETTQVAPGGCCCCCTTCCFSIATGSGNSQGGSGSYTPGK
A0A030DVS6	Streptococcus pyogenes ABC020056064	Cytolysin	MLKFTSNILATSVAETTQVAPGGCCCCCTTCCFSIATGSGNSQGGSGSYTPGK
A0A030CFT2	Streptococcus pyogenes ABC020047076	Cytolysin	MLKFTSNILATSVAETTQVAPGGCCCCCTTCCFSIATGSGNSQGGSGSYTPGK
A0A030C475	Streptococcus pyogenes ABC020056898	Cytolysin	MLKFTSNILATSVAETTQVAPGGCCCCCTTCCFSIATGSGNSQGGSGSYTPGK
A0A030IK79	Streptococcus pyogenes ABC020047635	Cytolysin	MLKFTSNILATSVAETTQVAPGGCCCCCTTCCFSIATGSGNSQGGSGSYTPGK
A0A029Z3V2	Streptococcus pyogenes ABC020039391	Cytolysin	MLKFTSNILATSVAETTQVAPGGCCCCCTTCCFSIATGSGNSQGGSGSYTPGK
A0A030HPU3	Streptococcus pyogenes ABC020054184	Cytolysin	MLKFTSNILATSVAETTQVAPGGCCCCCTTCCFSIATGSGNSQGGSGSYTPGK
A0A030CTM4	Streptococcus pyogenes ABC020044203	Cytolysin	MLKFTSNILATSVAETTQVAPGGCCCCCTTCCFSIATGSGNSQGGSGSYTPGK
A0A030ASF2	Streptococcus pyogenes ABC020017526	Cytolysin	MLKFTSNILATSVAETTQVAPGGCCCCCTTCCFSIATGSGNSQGGSGSYTPGK
A0A029STX1	Streptococcus pyogenes ABC020048541	Cytolysin	MLKFTSNILATSVAETTQVAPGGCCCCCTTCCFSIATGSGNSQGGSGSYTPGK
A0A030AYQ8	Streptococcus pyogenes ABC020014897	Cytolysin	MLKFTSNILATSVAETTQVAPGGCCCCCTTCCFSIATGSGNSQGGSGSYTPGK
A0A029UIT3	Streptococcus pyogenes ABC020015292	Cytolysin	MLKFTSNILATSVAETTQVAPGGCCCCCTTCCFSIATGSGNSQGGSGSYTPGK
A0A030EG74	Streptococcus pyogenes ABC020048885	Cytolysin	MLKFTSNILATSVAETTQVAPGGCCCCCTTCCFSIATGSGNSQGGSGSYTPGK
A0A024F8Z1	Streptococcus constellatus subsp. constellatus	Cytolysin	MLKFSSNVLATSVADTTQVAPGGCCCCSCTCCFSISVGGNSTGGSTTLPSPGK
A0A024F9K8	Streptococcus constellatus subsp. pharyngis	Cytolysin	MLKFSSNVLATSVADTTQVAPGGCCCCSCTCCFSISTGGGNSTGGSTTLPSPGK
A0A024F915	Streptococcus anginosus subsp. whileyi	Cytolysin	MLKFSSNVLATSVADTTQVAPGGCCCCSCTCCFSISTGGGNSTGGSTTLPSPGK
A0A024FA74	Streptococcus constellatus subsp. viborgensis	Cytolysin	MLKFSSNVLATSVADTTQVAPGGCCCCSCTCCFSISTGGGNSTGGSTTLPSPGK
A0A030J3V1	Streptococcus pyogenes ABC020047955	Cytolysin	MLKFTSNILATSVAETTQVAPGGCCCCCTTCCFSIATGSGNSQGGSGSYTPGK
A0A030LSU6	Streptococcus pyogenes ABC020014764	Cytolysin	MLKFTSNILATSVAETTQVAPGGCCCCCTTCCFSIATGSGNSQGGSGSYTPGK
A0A030PRV1	Streptococcus pyogenes ABC020046986	Cytolysin	MLKFTSNILATSVAETTQVAPGGCCCCCTTCCFSIATGSGNSQGGSGSYTPGK
A0A029SNE5	Streptococcus pyogenes ABC020052291	Cytolysin	MLKFTSNILATSVAETTQVAPGGCCCCCTTCCFSIATGSGNSQGGSGSYTPGK
A0A030K6G5	Streptococcus pyogenes ABC020057442	Cytolysin	MLKFTSNILATSVAETTQVAPGGCCCCCTTCCFSIATGSGNSQGGSGSYTPGK
A0A030P6A1	Streptococcus pyogenes ABC020021452	Cytolysin	MLKFTSNILATSVAETTQVAPGGCCCCCTTCCFSIATGSGNSQGGSGSYTPGK
A0A030LE31	Streptococcus pyogenes ABC020006345	Cytolysin	MLKFTSNILATSVAETTQVAPGGCCCCCTTCCFSIATGSGNSQGGSGSYTPGK
A0A030PD16	Streptococcus pyogenes ABC020041397	Cytolysin	MLKFTSNILATSVAETTQVAPGGCCCCCTTCCFSIATGSGNSQGGSGSYTPGK
A0A030LL91	Streptococcus pyogenes ABC020006715	Cytolysin	MLKFTSNILATSVAETTQVAPGGCCCCCTTCCFSIATGSGNSQGGSGSYTPGK
A0A030MAA4	Streptococcus pyogenes ABC020032057	Cytolysin	MLKFTSNILATSVAETTQVAPGGCCCCCTTCCFSIATGSGNSQGGSGSYTPGK
A0A030LW65	Streptococcus pyogenes ABC020030020	Cytolysin	MLKFTSNILATSVAETTQVAPGGCCCCCTTCCFSIATGSGNSQGGSGSYTPGK
A0A030NPW8	Streptococcus pyogenes ABC020013256	Cytolysin	MLKFTSNILATSVAETTQVAPGGCCCCCTTCCFSIATGSGNSQGGSGSYTPGK
A0A030F367	Streptococcus pyogenes ABC020056020	Cytolysin	MLKFTSNILATSVAETTQVAPGGCCCCCTTCCFSIATGSGNSQGGSGSYTPGK
A0A030J7S2	Streptococcus pyogenes ABC020048503	Cytolysin	MLKFTSNILATSVAETTQVAPGGCCCCCTTCCFSIATGSGNSQGGSGSYTPGK
A0A030Q0I8	Streptococcus pyogenes ABC020050193	Cytolysin	MLKFTSNILATSVAETTQVAPGGCCCCCTTCCFSIATGSGNSQGGSGSYTPGK
A0A030NBP8	Streptococcus pyogenes ABC020052877	Cytolysin	MLKFTSNILATSVAETTQVAPGGCCCCCTTCCFSIATGSGNSQGGSGSYTPGK
A0A029WNG0	Streptococcus pyogenes ABC020056885	Cytolysin	MLKFTSNILATSVAETTQVAPGGCCCCCTTCCFSIATGSGNSQGGSGSYTPGK
A0A030MTR5	Streptococcus pyogenes ABC020052218	Cytolysin	MLKFTSNILATSVAETTQVAPGGCCCCCTTCCFSIATGSGNSQGGSGSYTPGK
A0A030ESA2	Streptococcus pyogenes ABC020051161	Cytolysin	MLKFTSNILATSVAETTQVAPGGCCCCCTTCCFSIATGSGNSQGGSGSYTPGK
A0A030KI61	Streptococcus pyogenes ABC020048387	Cytolysin	MLKFTSNILATSVAETTQVAPGGCCCCCTTCCFSIATGSGNSQGGSGSYTPGK
A0A030KFN6	Streptococcus pyogenes ABC020052898	Cytolysin	MLKFTSNILATSVAETTQVAPGGCCCCCTTCCFSIATGSGNSQGGSGSYTPGK
A0A030NN52	Streptococcus pyogenes ABC020056883	Cytolysin	MLKFTSNILATSVAETTQVAPGGCCCCCTTCCFSIATGSGNSQGGSGSYTPGK
A0A030NF54	Streptococcus pyogenes ABC020056181	Cytolysin	MLKFTSNILATSVAETTQVAPGGCCCCCTTCCFSIATGSGNSQGGSGSYTPGK
A0A030N6V1	Streptococcus pyogenes ABC020052553	Cytolysin	MLKFTSNILATSVAETTQVAPGGCCCCCTTCCFSIATGSGNSQGGSGSYTPGK
A0A030N1C7	Streptococcus pyogenes ABC020052375	Cytolysin	MLKFTSNILATSVAETTQVAPGGCCCCCTTCCFSIATGSGNSQGGSGSYTPGK
A0A030JPV9	Streptococcus pyogenes ABC020052313	Cytolysin	MLKFTSNILATSVAETTQVAPGGCCCCCTTCCFSIATGSGNSQGGSGSYTPGK
A0A030M7E7	Streptococcus pyogenes ABC020032535	Cytolysin	MLKFTSNILATSVAETTQVAPGGCCCCCTTCCFSIATGSGNSQGGSGSYTPGK
A0A030L8G5	Streptococcus pyogenes ABC020061424	Cytolysin	MLKFTSNILATSVAETTQVAPGGCCCCCTTCCFSIATGSGNSQGGSGSYTPGK
A0A030KNC8	Streptococcus pyogenes ABC020059502	Cytolysin	MLKFTSNILATSVAETTQVAPGGCCCCCTTCCFSIATGSGNSQGGSGSYTPGK
A0A030K061	Streptococcus pyogenes ABC020056765	Cytolysin	MLKFTSNILATSVAETTQVAPGGCCCCCTTCCFSIATGSGNSQGGSGSYTPGK
A0A030KZM2	Streptococcus pyogenes ABC020053250	Cytolysin	MLKFTSNILATSVAETTQVAPGGCCCCCTTCCFSIATGSGNSQGGSGSYTPGK
A0A029Y1C4	Streptococcus pyogenes ABC020046470	Cytolysin	MLKFTSNILATSVAETTQVAPGGCCCCCTTCCFSIATGSGNSQGGSGSYTPGK
A0A030JF20	Streptococcus pyogenes ABC020049545	Cytolysin	MLKFTSNILATSVAETTQVAPGGCCCCCTTCCFSIATGSGNSQGGSGSYTPGK
A0A030KVM1	Streptococcus pyogenes ABC020056068	Cytolysin	MLKFTSNILATSVAETTQVAPGGCCCCCTTCCFSIATGSGNSQGGSGSYTPGK
A0A030PGA5	Streptococcus pyogenes ABC020046688	Cytolysin	MLKFTSNILATSVAETTQVAPGGCCCCCTTCCFSIATGSGNSQGGSGSYTPGK
A0A030L4M7	Streptococcus pyogenes ABC020005716	Cytolysin	MLKFTSNILATSVAETTQVAPGGCCCCCTTCCFSIATGSGNSQGGSGSYTPGK
A0A030P1E4	Streptococcus pyogenes ABC020017774	Cytolysin	MLKFTSNILATSVAETTQVAPGGCCCCCTTCCFSIATGSGNSQGGSGSYTPGK
A0A029UP90	Streptococcus pyogenes ABC020015294	Cytolysin	MLKFTSNILATSVAETTQVAPGGCCCCCTTCCFSIATGSGNSQGGSGSYTPGK
A0A030MGC4	Streptococcus pyogenes ABC020038545	Cytolysin	MLKFTSNILATSVAETTQVAPGGCCCCCTTCCFSIATGSGNSQGGSGSYTPGK
A0A030QI12	Streptococcus pyogenes ABC020052543	Cytolysin	MLKFTSNILATSVAETTQVAPGGCCCCCTTCCFSIATGSGNSQGGSGSYTPGK
A0A030C2W7	Streptococcus pyogenes ABC020052497	Cytolysin	MLKFTSNILATSVAETTQVAPGGCCCCCTTCCFSIATGSGNSQGGSGSYTPGK
A0A029VDD9	Streptococcus pyogenes ABC020013551	Cytolysin	MLKFTSNILATSVAETTQVAPGGCCCCCTTCCFSIATGSGNSQGGSGSYTPGK
A0A029ZZ72	Streptococcus pyogenes ABC020030925	Cytolysin	MLKFTSNILATSVAETTQVAPGGCCCCCTTCCFSIATGSGNSQGGSGSYTPGK
A0A030CC65	Streptococcus pyogenes ABC020056891	Cytolysin	MLKFTSNILATSVAETTQVAPGGCCCCCTTCCFSIATGSGNSQGGSGSYTPGK
A0A030DAM4	Streptococcus pyogenes ABC020052378	Cytolysin	MLKFTSNILATSVAETTQVAPGGCCCCCTTCCFSIATGSGNSQGGSGSYTPGK
A0A030Q6G2	Streptococcus pyogenes ABC020052023	Cytolysin	MLKFTSNILATSVAETTQVAPGGCCCCCTTCCFSIATGSGNSQGGSGSYTPGK
A2RFD9	Streptococcus pyogenes serotype M5 (strain Manfredo)	Cytolysin	MLKFTSNILATSVAETTQVAPGGCCCCCTTCCFSIATGSGNSQGGSGSYTPGK
Q1JMK7	Streptococcus pyogenes serotype M12 (strain MGAS9429)	Cytolysin	MLKFTSNILATSVAETTQVAPGGCCCCCTTCCFSIATGSGNSQGGSGSYTPGK
U9WCP4	Streptococcus pyogenes GA41039	Cytolysin	MLKFTSNILATSVAETTQVAPGGCCCCCTTCCFSIATGSGNSQGGSGSYTPGK
A0A030QH42	Streptococcus pyogenes ABC020051269	Cytolysin	MLKFTSNILATSVAETTQVAPGGCCCCCTTCCFSIATGSGNSQGGSGSYTPGK
T1Z2N9	Streptococcus constellatus subsp. pharyngis C232	Cytolysin	MLKFSSNVLATSVADTTQVAPGGCCCCSCTCCFSISTGGGNSTGGSTTLPSPGK
M4YWM6	Streptococcus dysgalactiae subsp. equisimilis RE378	Cytolysin	MLQFTSNILATSVAETTQVAPGGCCCCCTTCCFSINVGGGSAQGGSGSYTPGK
K4Q8M6	Streptococcus dysgalactiae subsp. equisimilis AC-2713	Cytolysin	MLQFTSNILATSVAETTQVAPGGCCCCCTTCCFSINVGGGSAQGGSGSYTPGK
Q1J7H7	Streptococcus pyogenes serotype M4 (strain MGAS10750)	Cytolysin	MLKFTSNILATSVAETTQVAPGGCCCCCTTCCFSIATGSGNSQGGSGSYTPGK
V6VSF2	Streptococcus pyogenes GA40884	Cytolysin	MLKFTSNILATSVAETTQVAPGGCCCCCTTCCFSIATGSGNSQGGSGSYTPGK
U9WZQ0	Streptococcus pyogenes GA41208	Cytolysin	MLKFTSNILATSVAETTQVAPGGCCCCCTTCCFSIATGSGNSQGGSGSYTPGK
Q8P1L9	Streptococcus pyogenes serotype M18 (strain MGAS8232)	Cytolysin	MLKFTSNILATSVAETTQVAPGGCCCCCTTCCFSIATGSGNSQGGSGSYTPGK
Q1JHQ2	Streptococcus pyogenes serotype M2 (strain MGAS10270)	Cytolysin	MLKFTSNILATSVAETTQVAPGGCCCCCTTCCFSIATGSGNSQGGSGSYTPGK
Q1JCN0	Streptococcus pyogenes serotype M12 (strain MGAS2096)	Cytolysin	MLKFTSNILATSVAETTQVAPGGCCCCCTTCCFSIATGSGNSQGGSGSYTPGK
H8H9K7	Streptococcus pyogenes MGAS15252	Cytolysin	MLKFTSNILATSVAETTQVAPGGCCCCCTTCCFSIATGSGNSQGGSGSYTPGK
U9X9M8	Streptococcus pyogenes GA03805	Cytolysin	MLKFTSNILATSVAETTQVAPGGCCCCCTTCCFSIATGSGNSQGGSGSYTPGK
I3I2K9	Streptococcus pyogenes HKU QMH11M0907901	Cytolysin	MLKFTSNILATSVAETTQVAPGGCCCCCTTCCFSIATGSGNSQGGSGSYTPGK
U2XMZ2	Streptococcus intermedius SK54	Cytolysin	MLKFSSNVLATSVADTTQVAPGGCCCCCCTCCFSVAVGGNATGGSTTGSVAPTK
T1ZP58	Streptococcus constellatus subsp. pharyngis C1050	Cytolysin	MLKFSSNVLATSVADTTQVAPGGCCCCSCTCCFSISTGGGNSTGGSTTLPSPGK
I0SDF3	Streptococcus anginosus subsp. whileyi CCUG 39159	Cytolysin	MLKFSSNVLATSVADTTQVAPGGCCCCSCTCCFSISTGGGNSTGGSTTLPSPGK
Q7CFA6	Streptococcus pyogenes serotype M3 (strain ATCC BAA-595 / MGAS315)	Cytolysin	MLKFTSNILATSVAETTQVAPGGCCCCCTTCCFSIATGSGNSQGGSGSYTPGK
S5E6P3	Streptococcus pyogenes HSC5	Cytolysin	MLKFTSNILATSVAETTQVAPGGCCCCCTTCCFSIATGSGNSQGGSGSYTPGK
V6W7K5	Streptococcus pyogenes GA16797	Cytolysin	MLKFTSNILATSVAETTQVAPGGCCCCCTTCCFSIATGSGNSQGGSGSYTPGK
Q5XCZ7	Streptococcus pyogenes serotype M6 (strain ATCC BAA-946 / MGAS10394)	Cytolysin	MLKFTSNILATSVAETTQVAPGGCCCCCTTCCFSIATGSGNSQGGSGSYTPGK
T1ZYM1	Streptococcus anginosus C238	Cytolysin	MLKFSSNVLATSVADTTQVAPGGCCCCSCTCCFSISTGGGNSTGGSTTLPSPGK
K4N5E3	Streptococcus pyogenes A20	Cytolysin	MLKFTSNILATSVAETTQVAPGGCCCCCTTCCFSIATGSGNSQGGSGSYTPGK
V6W321	Streptococcus pyogenes GA03455	Cytolysin	MLKFTSNILATSVAETTQVAPGGCCCCCTTCCFSIATGSGNSQGGSGSYTPGK
A0A030QA42	Streptococcus pyogenes ABC020060793	Cytolysin	MLKFTSNILATSVAETTQVAPGGCCCCCTTCCFSIATGSGNSQGGSGSYTPGK
V6W4D1	Streptococcus pyogenes GA03747	Cytolysin	MLKFTSNILATSVAETTQVAPGGCCCCCTTCCFSIATGSGNSQGGSGSYTPGK
J7M7A4	Streptococcus pyogenes M1 476	Cytolysin	MLKFTSNILATSVAETTQVAPGGCCCCCTTCCFSIATGSGNSQGGSGSYTPGK
U9WTB4	Streptococcus pyogenes GA40468	Cytolysin	MLKFTSNILATSVAETTQVAPGGCCCCCTTCCFSIATGSGNSQGGSGSYTPGK
T5DR38	Streptococcus pyogenes UTSW-2	Cytolysin	MLKFTSNILATSVAETTQVAPGGCCCCCTTCCFSIATGSGNSQGGSGSYTPGK
U9WV31	Streptococcus pyogenes GA40056	Cytolysin	MLKFTSNILATSVAETTQVAPGGCCCCCTTCCFSIATGSGNSQGGSGSYTPGK
A0A030MLI9	Streptococcus pyogenes ABC020050818	Cytolysin	MLKFTSNILATSVAETTQVAPGGCCCCCTTCCFSIATGSGNSQGGSGSYTPGK
B5XKN5	Streptococcus pyogenes serotype M49 (strain NZ131)	Cytolysin	MLKFTSNILATSVAETTQVAPGGCCCCCTTCCFSIATGSGNSQGGSGSYTPGK
H8HDE5	Streptococcus pyogenes MGAS1882	Cytolysin	MLKFTSNILATSVAETTQVAPGGCCCCCTTCCFSIATGSGNSQGGSGSYTPGK
V6W2C5	Streptococcus pyogenes GA19702	Cytolysin	MLKFTSNILATSVAETTQVAPGGCCCCCTTCCFSIATGSGNSQGGSGSYTPGK
T5DQR9	Streptococcus pyogenes GA19681	Cytolysin	MLKFTSNILATSVAETTQVAPGGCCCCCTTCCFSIATGSGNSQGGSGSYTPGK
U9WXI4	Streptococcus pyogenes GA41394	Cytolysin	MLKFTSNILATSVAETTQVAPGGCCCCCTTCCFSIATGSGNSQGGSGSYTPGK
T0DB90	Streptococcus pyogenes GA41345	Cytolysin	MLKFTSNILATSVAETTQVAPGGCCCCCTTCCFSIATGSGNSQGGSGSYTPGK
U3TL74	Streptococcus dysgalactiae subsp. equisimilis 167	Cytolysin	MLQFTSNILATSVAETTQVAPGGCCCCCTTCCFSINVGGGSAQGGSGSYTPGK
T1Z710	Streptococcus constellatus subsp. pharyngis C818	Cytolysin	MLKFSSNVLATSVADTTQVAPGGCCCCSCTCCFSISTGGGNSTGGSTTLPSPGK
T0DDQ0	Streptococcus pyogenes GA40634	Cytolysin	MLKFTSNILATSVAETTQVAPGGCCCCCTTCCFSIATGSGNSQGGSGSYTPGK
T5DYI0	Streptococcus pyogenes UTMEM-1	Cytolysin	MLKFTSNILATSVAETTQVAPGGCCCCCTTCCFSIATGSGNSQGGSGSYTPGK
E4L6L1	Streptococcus pseudoporcinus SPIN 20026	Cytolysin	MLQFTSNILATSVAETTQVAPGGCCCCCCTTCCFSTNVGAGSAQGGSGSFTPGK
A0A030PYU2	Streptococcus pyogenes ABC020047328	Cytolysin	MLKFTSNILATSVAETTQVAPGGCCCCCTTCCFSIATGSGNSQGGSGSYTPGK
E0PWV5	Streptococcus pyogenes ATCC 10782	Cytolysin	MLKFTSNILATSVAETTQVAPGGCCCCCTTCCFSIATGSGNSQGGSGSYTPGK
Q9A0K3	Streptococcus pyogenes serotype M1	Cytolysin	MLKFTSNILATSVAETTQVAPGGCCCCCTTCCFSIATGSGNSQGGSGSYTPGK
V6W2G4	Streptococcus pyogenes GA03455	Cytolysin	MLKFTSNILATSVAETTQVAPGGCCCCCTTCCFSIATGSGNSQGGSGSYTPGK
U2U9D8	Streptococcus pyogenes GA06023	Cytolysin	MLKFTSNILATSVAETTQVAPGGCCCCCTTCCFSIATGSGNSQGGSGSYTPGK
A0A030M3V4	Streptococcus pyogenes ABC020005773	Cytolysin	MLKFTSNILATSVAETTQVAPGGCCCCCTTCCFSIATGSGNSQGGSGSYTPGK
S6C2V5	Streptococcus anginosus subsp. whileyi MAS624	Cytolysin	MLKFSSNVLATSVADTTQVAPGGCCCCSCTCCFSISTGGGNSTGGSTTLPSPGK
C5WFP4	Streptococcus dysgalactiae subsp. equisimilis (strain GGS_124)	Cytolysin	MLQFTSNILATSVAETTQVAPGGCCCCCTTCCFSINVGGGSAQGGSGSYTPGK
F3L6P1	Streptococcus porcinus str. Jelinkova 176	Cytolysin	MLKFTSNILATSVAETTQVAPGGCCCCCCCTCCWATNIGTGSAQGGSGSLTPGK
U9XE74	Streptococcus pyogenes GA40377	Cytolysin	MLKFTSNILATSVAETTQVAPGGCCCCCTTCCFSIATGSGNSQGGSGSYTPGK
F7IVP5	Streptococcus pyogenes serotype M3 (strain SSI-1)	Cytolysin	MLKFTSNILATSVAETTQVAPGGCCCCCTTCCFSIATGSGNSQGGSGSYTPGK
Q48UE9	Streptococcus pyogenes serotype M28 (strain MGAS6180)	Cytolysin	MLKFTSNILATSVAETTQVAPGGCCCCCTTCCFSIATGSGNSQGGSGSYTPGK
U9W4J3	Streptococcus pyogenes GA19700	Cytolysin	MLKFTSNILATSVAETTQVAPGGCCCCCTTCCFSIATGSGNSQGGSGSYTPGK
U2VU71	Streptococcus pyogenes GA41046	Cytolysin	MLKFTSNILATSVAETTQVAPGGCCCCCTTCCFSIATGSGNSQGGSGSYTPGK
A0A030PNU9	Streptococcus pyogenes ABC020046589	Cytolysin	MLKFTSNILATSVAETTQVAPGGCCCCCTTCCFSIATGSGNSQGGSGSYTPGK
V6VK23	Streptococcus pyogenes GA03799	Cytolysin	MLKFTSNILATSVAETTQVAPGGCCCCCTTCCFSIATGSGNSQGGSGSYTPGK
U2Y1X1	Streptococcus anginosus T5	Cytolysin	MLKFSSNVLATSVADTTQVAPGGCCCCCCTCCFSVAVGGNATGGSTTGSVAPTK
E8ZTW4	Clostridium botulinum (strain H04402 065 / Type A5)	Cytolysin	MLKFNEHVLTTTNNSNNKVTVAPGSCCCCSCCCCVSVSVGGGSASTGGGAAAGQGGN
E8ZTW3	Clostridium botulinum (strain H04402 065 / Type A5)	Cytolysin	MLKFNEHVLTTTNNSNNKVTVAPGSCCCCSCCCCVSVSVGGGSASTGGGAAAGQGGN
A5HZ34	Clostridium botulinum (strain Hall / ATCC 3502 / NCTC 13319 / Type A)	Cytolysin	MLKFNEHVLTTTNNSNNKVTVAPGSCCCCSCCCCVSVSVGGGSASTGGGAAAGQGGN
C1FSG3	Clostridium botulinum (strain Kyoto / Type A2)	Cytolysin	MLKFNEHVLTTTNNSNNKVTVAPGSCCCCSCCCCVSVSVGGGSASTGGGAAAGQGGN
J7SWK6	Clostridium sporogenes ATCC 15579	Cytolysin	MLKFNEHVLTTTNNNNNKVTVAPGSCCCCSCCCCVSVSVGGGSASTGGGAAAGQGGN
B1KV59	Clostridium botulinum (strain Loch Maree / Type A3)	Cytolysin	MLKFNEHVLTTTNNNSNKVTVAPGSCCCCSCCCCVSVSVGGGSASTGGGAAAGQGGN
B1QGE2	Clostridium botulinum Bf	Cytolysin	MLKFNEHVLTTTNNNNNKVTVAPGSCCCCSCCCCVSVSVGGGSASTGGGAAAGQGGN
A7GAP4	Clostridium botulinum (strain Langeland / NCTC 10281 / Type F)	Cytolysin	MLKFNEHVLTTTNNSNNKVTVAPGSCCCCSCCCCVSVSVGGGSASTGGGAAAGQGGN
C3L0P0	Clostridium botulinum (strain 657 / Type Ba4)	Cytolysin	MLKFNEHVLTTTNNNNNKVTVAPGSCCCCSCCCCVSVSVGGGSASTGGGAAAGQGGN
L1LPY9	Clostridium botulinum CFSAN001628	Cytolysin	MLKFNEHVLTTTNNSNNKVTVAPGSCCCCSCCCCVSVSVGGGSASTGGGAAAGQGGN
S8D1S5	Clostridium botulinum Af84	Cytolysin	MLKFNEHVLTTTNNSNNKVTVAPGSCCCCSCCCCVSVSVGGGSASTGGGAAAGQGGN
B1IEJ9	Clostridium botulinum (strain Okra / Type B1)	Cytolysin	MLKFNEHVLTTTNNSNNKVTVAPGSCCCCSCCCCVSVSVGGGSASTGGGAAAGQGGN
A7FRA3	Clostridium botulinum (strain ATCC 19397 / Type A)	Cytolysin	MLKFNEHVLTTTNNSNNKVTVAPGSCCCCSCCCCVSVSVGGGSASTGGGAAAGQGGN
B1Q5T8	Clostridium botulinum NCTC 2916	Cytolysin	MLKFNEHVLTTTNNSNNKVTVAPGSCCCCSCCCCVSVSVGGGSASTGGGAAAGQGGN
W6GAI2	Listeria monocytogenes WSLC1042	Cytolysin	MNIKSQSSNGYSNNAVGSEAMNYAAGCCSCSCSTCTCTCTCASSAATKM
U1US11	Listeria monocytogenes serotype 4bV str. LS642	Cytolysin	MNIKSQSSNGYSNNAVGSEAMNYAAGCCSCSCSTCTCTCTCASSAATKM
J7MIX5	Listeria monocytogenes serotype 7 str. SLCC2482	Cytolysin	MNIKSQSSNGYSNNAVGSEAMNYAAGCCSCSCSTCTCTCTCASSAATKM
U1X2E2	Listeria monocytogenes serotype 4bV str. LS542	Cytolysin	MNIKSQSSNGYSNNAVGSEAMNYAAGCCSCSCSTCTCTCTCASSAATKM
Q4EKQ2	Listeria monocytogenes serotype 4b str. H7858	Cytolysin	MNIKSQSSNGYSNNAVGSEAMNYAAGCCSCSCSTCTCTCTCASSAATKM
H1GCM3	Listeria innocua ATCC 33091	Cytolysin	MNIKSQSSNGYSNNAVGSEAMNYAAGCCSCSCSTCTCTCTCASSATTKM	MNIKSQSSNGYSNNAVGSEAMNYAAGCCSCSCSTCTCTCTCASSAATKM
I0CQP8	Listeria monocytogenes 07PF0776	Cytolysin	MNIKSQSSNGYSNNAVGSEAMNYAAGCCSCSCSTCTCTCTCASSAATKM
J7PGV3	Listeria monocytogenes L312	Cytolysin	MNIKSQSSNGYSNNAVGSEAMNYAAGCCSCSCSTCTCTCTCASSAATKM
C1L217	Listeria monocytogenes serotype 4b (strain CLIP80459)	Cytolysin	MNIKSQSSNGYSNNAVGSEAMNYAAGCCSCSCSTCTCTCTCASSAATKM
D7UHB8	Listeria monocytogenes FSL N1-017	Cytolysin	MNIKSQSSNGYSNNAVGSEAMNYAAGCCSCSCSTCTCTCTCASSAATKM
U1X8F8	Listeria monocytogenes serotype 4bV str. LS643	Cytolysin	MNIKSQSTNGYSNNAVGSEAMNYAAGCCSCSCSTCTCTCTCASSATTKM
F3RDA5	Listeria monocytogenes J1816	Cytolysin	MNIKSQSSNGYSNNAVGSEAMNYAAGCCSCSCSTCTCTCTCASSAATKM
Q720W9	Listeria monocytogenes serotype 4b (strain F2365)	Cytolysin	MNIKSQSSNGYSNNAVGSEAMNYAAGCCSCSCSTCTCTCTCASSAATKM
U1V1W5	Listeria monocytogenes serotype 4bV str. LS644	Cytolysin	MNIKSQSTNGYSNNAVGSEAMNYAAGCCSCSCSTCTCTCTCASSATTKM
U1WPB4	Listeria monocytogenes serotype 4bV str. LS645	Cytolysin	MNIKSQSTNGYSNNAVGSEAMNYAAGCCSCSCSTCTCTCTCASSATTKM	MNIKSQSSNGYSNNAVGSEAMNYAAGCCSCSCSTCTCTCTCASSAATKM
K8EWB0	Listeria monocytogenes serotype 4b str. LL195	Cytolysin	MNIKSQSSNGYSNNAVGSEAMNYAAGCCSCSCSTCTCTCTCASSAATKM
C8K2W5	Listeria monocytogenes FSL R2-503	Cytolysin	MNIKSQSSNGYSNNAVGSEAMNYAAGCCSCSCSTCTCTCTCASSAATKM
J7N353	Listeria monocytogenes SLCC2755	Cytolysin	MNIKSQSSNGYSNNAVGSEAMNYAAGCCSCSCSTCTCTCTCASSAATKM
W8GLF4	Listeria innocua	Cytolysin	MNIKSQSSNGYSNNAVGSEAMNYAAGCCSCSCSTCTCTCTCASSATTKM
J7PLH1	Listeria monocytogenes SLCC2378	Cytolysin	MKINNHSINGYSDINSSEAMQYAGGCCSCSCSCSCSCSCSCTCASTAEQ
K8N1Z3	Staphylococcus lugdunensis ACS-027-V-Sch2	Cytolysin	MQYAGGCCSCSCSCSCSCSCSCSCSCSCSCSCSCTCASTAEQ
D9RHF3	Staphylococcus aureus (strain JKD6159)	Cytolysin	MKINNHTINGYSDISSSEAMQYAAGCCSCSCSCSCSCSCSCTSASTAEQ
C5N5S9	Staphylococcus aureus subsp. aureus USA300_TCH959	Cytolysin	MKINNHTINGYSDISSSEAMQYAAGCCSCSCSCSCSCSCSCTSASTAEQ	MNNNIVGDIKLLENNKGTALRANWEKCAELGGGIANGVGYGAIGATPVSVGTGSAIGVVSGEMGGATSCFD
A0A038HYR8	Staphylococcus lugdunensis VCU150	Cytolysin	MKINNHSINGYSDINSSEAMQYAGGCCSCSCSCSCSCSCSCTCASTAEQ	MKINNHSINGYSDINSSEAMQYAGGCCSCSCSCSCSCSCSCTCASTAEQ
D3QEW4	Staphylococcus lugdunensis (strain HKU09-01)	Cytolysin	MKINNHSINGYSDINSSEAMQYAGGCCSCSCSCSCSCSCSCTCASTAEQ
E6MC59	Staphylococcus lugdunensis M23590	Cytolysin	MKINNHSINGYSDINSSEAMQYAGGCCSCSCSCSCSCSCSCTCASTAEQ
Q2YY94	Staphylococcus aureus (strain bovine RF122 / ET3-1)	Cytolysin	MKINNHTINGYSDINSSEAMQYAAGCCSCSCSCSCSCSCSCTSASTAEQ	MKINNHSINGYSDINSSEAMQYAGGCCSCSCSCSCSCSCSCTCASTAEQ
F8KH44	Staphylococcus lugdunensis (strain N920143)	Cytolysin	MQYAGGCCSCSCSCSCSCSCSCSCSCSCTCASTAEQ
K1LT31	Lactobacillus crispatus FB049-03	Cytolysin	MVIVEQKFNKYNHTSNMDAMEYAAGCCTCTTTSCTTSCAAVAES
K1MEZ9	Lactobacillus crispatus FB077-07	Cytolysin	MVIVEQKFNKYNHTSNMDAMEYAAGCCTCTTTSCTTSCAAVAES
C7Y587	Lactobacillus crispatus MV-1A-US	Cytolysin	MVIVEQKFNKYNHTSNMDAMEYAAGCCTCTTTSCTTSCAAVAES
R3W6X4	Enterococcus caccae ATCC BAA-1240	Cytolysin	MNGYSNTGVGAEAMNYAAGCCSCSCSTCTCTCSASTATETKK
S0JD19	Enterococcus durans ATCC 6056	Cytolysin	MNGYSNTGVGAEAMNYAAGCCSCSCSTCTCTCSASTATETKE
L0X1Q1	Brachyspira hampsonii 30446	Cytolysin	MIKYSSKLRTTCSLKSQSVVLTPGGCCCSCCCSCCFSVTTK
J9UBC6	Brachyspira pilosicoli B2904	Cytolysin	MIKYSSKVRTTCSLKSQSAVLTPGGCCCSCCCSCCVNVTTTTNN
C0QX06	Brachyspira hyodysenteriae (strain ATCC 49526 / WA1)	Cytolysin	MKYSSKLSTTCSLKSQSVVLAPGGCCCSCCCSCCISVTVSK
G0EMF7	Brachyspira intermedia (strain ATCC 51140 / PWS/A) (Serpulina intermedia)	Cytolysin	MIKYSSKVRTTCSLKSQSVVLTPGGCCCSCCCSCCVNVTTTTNN
K0JMQ3	Brachyspira pilosicoli WesB	Cytolysin	MIKYSSKVRTTCSLKSQSAVLTPGGCCCSCCCSCCVNVTTTTNN
L0F3P2	Brachyspira pilosicoli P43/6/78	Cytolysin	MIKYSSKVRTTCSLKSQSAVLTPGGCCCSCCCSCCVNVTTTTNN
D5U8R8	Brachyspira murdochii (strain ATCC 51284 / DSM 12563 / 56-150) (Serpulina murdochii)	Cytolysin	MIKYSSKVRTTCSLKSQSVVLTPGGCCCSCCCSCCVNVTTTTNN
G0ITQ7	Borrelia afzelii (strain PKo)	Cytolysin	MFIRNKHFLTSIGTNANYAVIPGSCCCSCTCSCSFSIS
C0R9G8	Borrelia valaisiana VS116	Cytolysin	MFIRNKHFLTSIGISANYAVIPGGCCCSCTCSCSFSL
C0RBN7	Borrelia spielmanii A14S	Cytolysin	MFIRNKHFLTSIGINANYAVIPGSCCCSCTCSCSFSL
Q8GP15	Streptococcus iniae	Cytolysin	MLQFTSNILATSVAETTQVAPGGCCCCCCTCCVAVNVGSGSAQGGSGTPAPAPK
B4U1J8	Streptococcus equi subsp. zooepidemicus (strain MGCS10565)	Cytolysin	MLQFTSNILATSVAETTQVAPGGCCCCCSCCCCVSASWGNTTINNNYAEQPKA
V4R003	Streptococcus iniae IUSA1	Cytolysin	MLQFTSNILATSVAETTQVAPGGCCCCCCTCCVAVNVGSGSAQGGSGTPAPAPK
K1L900	Streptococcus iniae 9117	Cytolysin	MLQFTSNILATSVAETTQVAPGGCCCCCCTCCVAVNVGSGSAQGGSGTPAPAPK
I7QKB9	x	Cytolysin	MLKFSSNVLATSVADTTQVAPGGCCCCCCTCCFSVAVGGNATGGSTTGSVAPTK
L7P6E5	Streptococcus anginosus	Cytolysin	MLKLDSHIMATSVAETTQVAPGGCCCCCCTCCFSVAVGGNATGGSTNIKP
A0A023VK83	Streptococcus iniae	Cytolysin	MLQFTSNILATSVAETTQVAPGGCCCCCCTCCVAVNVGSGSAQGGSGTPAPAPK
A0A038I7S3	Staphylococcus lugdunensis VCU148	Cytolysin	MVELLNGVGYGAIGATPVSVGTGSAIGVVSGEMGGATSCFD
H3WVC3	Staphylococcus lugdunensis VCU139	Cytolysin	MELLNGVGYGAIGATPVSVGTGSAIGVVSGEMGGATSCFD
Y8LIW1	Staphylococcus lugdunensis UCIM6116	Cytolysin	MRITKALHSERTGKNVLNLVVELLNGVGYGAIGATPVSVGTGSAIGVVSGEMGGATSCFD
G5K9G8	Streptococcus pseudoporcinus LQ 940-04	Cytolysin	MLQFTSNILATSVAETTQVAPGGCCCCCCTTCCFSTNVGAGSAQGGSGSFTPGK
C0M9K2	Streptococcus equi subsp. equi (strain 4047)	Cytolysin	MELKASEFGVVLSVDALKLSRQSPLGVGIGGGGGGGGGGSCGGQGGGCGGCSNGCSGGNGGSGGSGSHI
F1TF18	[Clostridium] papyrosolvens DSM 2782	Cytolysin	MLKHTRYNCATSIVMGTVQVSPGASTTCTGSACSCCSCTCC
C0R951		Cytolysin
F5TZU8	Streptococcus anginosus SK52 = DSM 20563	Cytolysin
F8ILW3	Streptococcus equi subsp. zooepidemicus (strain ATCC 35246 / C74-63)	Cytolysin
R4VPE3	Streptococcus iniae SF1	Cytolysin
C0MDP8	Streptococcus equi subsp. zooepidemicus (strain H70)	Cytolysin
F5U865	Streptococcus dysgalactiae subsp. equisimilis SK1249	Cytolysin
E8Q955	Streptococcus dysgalactiae subsp. equisimilis (strain ATCC 12394 / D166B)	Cytolysin
F9NG55	Streptococcus dysgalactiae subsp. equisimilis SK1250	Cytolysin
I7QWM3	Streptococcus canis FSL Z3-227	Cytolysin
S5KT33	Listeria monocytogenes	Cytolysin
S5M180	Listeria monocytogenes	Cytolysin
H8F7T2	Streptococcus pyogenes NS88.2	Cytolysin
M1ZQS9	Clostridium botulinum CFSAN001627	Cytolysin
T0I594	Streptococcus equi subsp. zooepidemicus SzS31A1	Cytolysin
L8XPA0	Brachyspira hampsonii 30599	Cytolysin
G9WII0	Oenococcus kitaharae DSM 17330	Cytolysin
E4A0Q6	Listeria seeligeri FSL S4-171	Cytolysin
G5K156	Streptococcus ictaluri 707-05	Cytolysin
Uniprot	Organism	TOMM annotation	Precursor
D0YS48	Mobiluncus mulieris 28-1	Mobilisin
C2KRL6	Mobiluncus mulieris ATCC 35243	Mobilisin
E1MC27	Mobiluncus mulieris FB024-16	Mobilisin
E0QT59	Mobiluncus mulieris ATCC 35239	Mobilisin	MLKFTSNILATSVAETTQVAPGGCCCCCTTCCFSIATGSGNSQGGSGSYTPGK
M2WYD6	Rhodococcus triatomae BKS 15-14	Mobilisin
T5IB04	Rhodococcus erythropolis DN1	Mobilisin
C3JP63	Rhodococcus erythropolis SK121	Mobilisin
U0EGB6	Rhodococcus sp. P27	Mobilisin
T1VGQ6	Rhodococcus erythropolis CCM2595	Mobilisin
C0ZLC4	Rhodococcus erythropolis (strain PR4 / NBRC 100887)	Mobilisin
M2WU40	Rhodococcus qingshengii BKS 20-40	Mobilisin
M2VYR4	Rhodococcus triatomae BKS 15-14	Mobilisin
W1TK94	Varibaculum cambriense DORA_20	Mobilisin
W1U425	Propionibacterium sp. DORA_15	Mobilisin
V7QAE3	Bacillus sp. CPSM8	Mobilisin
V8CWB8	Williamsia sp. D3	Mobilisin
U7INK8	Propionibacterium sp. KPL2005	Mobilisin
U7J854	Propionibacterium sp. KPL2000	Mobilisin
S7XEM7	Leifsonia rubra CMS 76R	Mobilisin
R7WI45	Rhodococcus rhodnii LMG 5362	Mobilisin
T5L087	Microbacterium maritypicum MF109	Mobilisin	MRASSTAPCATTSCGVSAPAPTSSCARRSHGSAPTTGSPSTTSSASTG
K6ULA0	Austwickia chelonae NBRC 105200	Mobilisin
K0JX52	Saccharothrix espanaensis (strain ATCC 51144 / DSM 44229 / JCM 9112 / NBRC 15066 / NRRL 15764)	Mobilisin
I2MUA9	Streptomyces tsukubaensis NRRL18488	Mobilisin
A0A022MTH1	Frankia sp. Thr	Mobilisin
A0A011AEN6	Cryptosporangium arvum DSM 44712	Mobilisin
D0YS47	Mobiluncus mulieris 28-1	Mobilisin
B0RBD9	Clavibacter michiganensis subsp. sepedonicus (strain ATCC 33113 / DSM 20744 / JCM 9667 / LMG 2889 / C-1) (Corynebacterium sepedonicum)	Mobilisin
C0ZLC3	Rhodococcus erythropolis (strain PR4 / NBRC 100887)	Mobilisin
W9G1T0	Streptomyces roseosporus NRRL 11379	Mobilisin
N0D037	Streptomyces fulvissimus DSM 40593	Mobilisin
A0A022L4W4	Microbacterium sp. UCD-TDU	Mobilisin
X8HBI2	Streptococcus sp. AS20	Mobilisin
F5XH60	Microlunatus phosphovorus (strain ATCC 700054 / DSM 10555 / JCM 9379 / NBRC 101784 / NCIMB 13414 / VKM Ac-1990 / NM-1)	Mobilisin
F8AVZ9	Frankia symbiont subsp. Datisca glomerata	Mobilisin
F8AVZ8	Frankia symbiont subsp. Datisca glomerata	Mobilisin
B0RBE0	Clavibacter michiganensis subsp. sepedonicus (strain ATCC 33113 / DSM 20744 / JCM 9667 / LMG 2889 / C-1) (Corynebacterium sepedonicum)	Mobilisin
A0A010NCQ9	Nesterenkonia sp. AN1	Mobilisin
M9SX16	Streptomyces albus J1074	Mobilisin
L8P2N3		Mobilisin
Q2J563		Mobilisin
A0A022MTL4		Mobilisin
B1VRE6		Mobilisin
W9D131		Mobilisin
V4JN32		Mobilisin
K1UQ33		Mobilisin
H0BFE5		Mobilisin
Q2J562		Mobilisin
D8HSF7	Amycolatopsis mediterranei (strain U-32)	Mobilisin
T1V3X6	Amycolatopsis mediterranei RB	Mobilisin
C9ZD09	Streptomyces scabies (strain 87.22) (Streptomyces scabiei)	Mobilisin	MRSSASRPACAWSHGRRSTPLRCRRCGTGSGTAASRRTSSPTGWWCSTGCR
Uniprot	Organism	TOMM annotation	Precursor
M1IT25	Sulfolobus acidocaldarius N8	Saci	MRAYYTVRRANLIYQAYSEGRVLFSWFGCWFGCWFGGGGRVSG
M1IW59	Sulfolobus acidocaldarius Ron12/I	Saci	MRAYYTVRRANLIYQAYSEGRVLFSWFGCWFGCWFGGGGRVSG
F0NHA0	Sulfolobus islandicus (strain REY15A)	Saci	MRAYYTVRRANLIYQAYSEGRVLFSWFGCWFGCWFGGGGRVSG
C2W3B0	Bacillus cereus Rock3-44	Saci
D7ASL9	Thermoanaerobacter mathranii (strain DSM 11426 / CIP 108742 / A3)	Saci	MKGGENMKIIKKIEDQKDFNASALSPGGWCCSCCCWCWVNIFN
I0GHJ9	Caldisericum exile (strain DSM 21853 / NBRC 104410 / AZM16c01)	Saci
D4TXL7	Actinomyces odontolyticus F0309	Saci
Q4JBA3	Sulfolobus acidocaldarius (strain ATCC 33909 / DSM 639 / JCM 8929 / NBRC 15157 / NCIMB 11770)
Uniprot	Organism	TOMM annotation	Precursor
A0A024YWL7	Streptomyces sp. PCS3-D2	Thiopeptide	MQKSPLASLADEILELESETFEISDYSDASEVVLAGSTSCSSTSTCSSTTSTTSCSA
M9SSS2	Streptomyces albus J1074	Thiopeptide	MDPWDRREYAMTPKTELATLADEILELESETFEISDYSDAAEVVLAGSTSCSSTSTCSSTTSTTSCSA
V6JXM1	Streptomyces niveus NCIMB 11891	Thiopeptide	MAPKTGLASLADEILELESETFEISDYSDASEVVLAGSTSCSSTSTCSSTTSTTSCSA
V4IW65	Streptomyces sp. PVA 94-07	Thiopeptide	MTPKTELATLADEILELESETFEISDYSDAAEVVLAGSTSCSSTSTCSSTTSTTSCSA
K1V3T5	Streptomyces sp. SM8	Thiopeptide	MTPKTELATLADEILELESETFEISDYSDAAEVVLAGSTSCSSTSTCSSTTSTTSCSA
M9SLT1	Streptomyces albus J1074	Thiopeptide	MTPKTELATLADEILELESETFEISDYSDAAEVVLAGSTSCSSTSTCSSTTSTTSCSA
N0CN90	Streptomyces fulvissimus DSM 40593	Thiopeptide	MAPKTELATLADEILELESETFEISDYSDAVEVVLAGCTSSSSTSTCSSTTSTTSCSA	MSRTRKLPGRSLGADFRVIVAASSVSGSGVEQTGHSGSGTSG
V4IAP6	Streptomyces sp. GBA 94-10	Thiopeptide	MTPKTELATLADEILELESETFEISDYSDAAEVVLAGSTSCSSTSTCSSTTSTTSCSA
E3CK05	Streptococcus downei F0415	Thiopeptide	MKDENKLLEELEIDILELDDVEGVPATAATSGSGGSSTCGSTSCSSCSSSCA	MKDENKLLEELEIDILELDDVEGAPATAASSGSGGSSTCGSTSCSSCSSSCA
V6KZL3	Streptomycetaceae bacterium MP113-05	Thiopeptide	MAEKTQLATLADEILELESETFEISDYSDAAEVVLAGSTSCSSTSTCSSTTSTTSCSA
C7QBX9	Catenulispora acidiphila (strain DSM 44928 / NRRL B-24433 / NBRC 102108 / JCM 14897)	Thiopeptide	MQIHTTETLEDTSVTALAAEILALESETFEITDYSDASEVMLGSSTSCSSTSTCSSTTSTTSCSA
A4X7M5	Salinispora tropica (strain ATCC BAA-916 / DSM 44818 / CNB-440)	Thiopeptide	MENDTDLNALADEILELESETFAISDYADASEAILASCSSSATTSTCSSTTSTTSCSA
A0A022MWU9	Frankia sp. Thr	Thiopeptide	MDDKLFAGFDIEELEVLEVSDSVALPEMGASSGSGILCCSSSSSSSSSCC
Q2J596	Frankia sp. (strain CcI3)	Thiopeptide	MDDKLFAGFDIEELEVLEVSDSVALPEMGASSGSGILCCSSSSSSSSSCC
W5TFD1	Nocardia nova SH22a	Thiopeptide	MEDLIDFSQIEMIDFDEAVSIPDMSASQGWVCCSSSSSSSCC
A3ID08	Bacillus sp. B14905	Thiopeptide	MHTQEVTTKEFDLEVELLDLDEVSAIPETTASSGSTSCSASSTCGSTSCCGSC	MKEQKELKNEEFELDVEFLDLDEVSAIPETTASSGTSSCSASSTCGSSSCCGSC
Q4MQU3	Bacillus cereus G9241	Thiopeptide	MKEQKELKELKNEEFELDVEFLDLDEVSAIPETTASSGTSSCSASSTCGSSSCCGSC	MKEQKELKELKNEEFELDVEFLDLDEVSAIPETTASSGSSGCSASSTCGSSSCCGSC
B3ZDZ4	Bacillus cereus NVH0597-99	Thiopeptide	MKEQKELKELKNEEFELDVEFLDLDEVSAIPETTASSGTSSCSASSTCGSSSCCGSC	MKEQKEQKELKNEEFELDVEFLDLDEVSAIPETTASSGSSGCSASSTCGSSSCCGSC
B1HW42	Lysinibacillus sphaericus (strain C3-41)	Thiopeptide	MHTQEVNTNEFDLEVELLDLDEVSAIPETTASSGSTSCSASSTCGSTSCCGSC	MEKERNANEFDLEVELLDLDEVSAIPETTASSGSTSCSASSTCGSTSCCGSC
W7SA87	Lysinibacillus sphaericus CBAM5	Thiopeptide	MHTQEVNTNEFDLEVELLDLDEVSAIPETTASSGSTSCSASSTCGSTSCCGSC	MEKERNANEFDLEVELLDLDEVSAIPETTASSGSTSCSASSTCGSTSCCGSC
J7L3S6	Nocardiopsis alba (strain ATCC BAA-2165 / BE74)	Thiopeptide	MSVREAVAVPETGATSGSSSCTSTSCCGSSSCCSSGSCG	MEVMSVREAVAVPETGATSGSSSCTSTSCCGSSSCCSSGSCG
F4F2R2	Verrucosispora maris (strain AB-18-032)	Thiopeptide	MPITLNDELRELETETFEIEEVADGEEMLAATSSSCSCSSCCSCSTSSCCSTSTSTSSCG	MVMDWSSSSCSCSSCCSCSTSSCCSSSTSTGCGGG
A0A034UAC2	Nocardia brasiliensis NBRC 14402	Thiopeptide	MPITSANLALELLNLEPENLTMADERSTPAGLIPPCDCSACCTCGYCVCSTCGRDTSNPLDGLEA
K0EVC6	Nocardia brasiliensis ATCC 700358	Thiopeptide	MPITSANLALELLNLEPENLTMTDDRSVPTGLIPPCDCSACCTCGYCVCSTCGRDTSNPLDGLEA	MKGDIKMQPFHDELQSLEMDHFQADDMTHWDPDRHHANVKHCASCWSCGSCASCWSCAGHSCWSCMGHSCWSCAGHCCWSCWHGGM
A4X7N3	Salinispora tropica (strain ATCC BAA-916 / DSM 44818 / CNB-440)	Thiopeptide	MPQNSLRGKVTQPCSSSACRSGCTGSSVSSPRSGICSW
A4X7N2	Salinispora tropica (strain ATCC BAA-916 / DSM 44818 / CNB-440)	Thiopeptide	MPQNSLRGKVTQPCSSSACRSGCTGSSVSSPRSGICSW
U7IIH7	Propionibacterium sp. KPL2008	Thiopeptide	MELADIIGSASDQDDMAQVMAASCTTTSVSTSSSSSS
Q6A9E9	Propionibacterium acnes (strain KPA171202 / DSM 16379)	Thiopeptide	MELADIIGSASDQDDMAQVMAASCTTTSVSTSSSSSS
G0DWG7	Propionibacterium acnes 6609	Thiopeptide	MELADIIGSASDQDDMAQVMAASCTTTSVSTSSSSSS
V5CN48	Propionibacterium acnes PA2	Thiopeptide	MELADIIGSASDQDDMAQVMAASCTTTSVSTSSSSSS
E6CGI4	Propionibacterium acnes HL030PA1	Thiopeptide	MELADIIGSASDQDDMAQVMAASCTTTSVSTSSSSSS
V5D4W0	Propionibacterium acnes P6	Thiopeptide	MELADIIGSASDQDDMAQVMAASCTTTSVSTSSSSSS
F5TS95	Propionibacterium sp. 434-HC2	Thiopeptide	MELADIIGSASDQDDMAQVMAASCTTTSVSTSSSSSS	MMEFSDMISDATERDDVTQIMAASCVETSVSSSSTSSS
D3MLZ8	Propionibacterium acnes SK187	Thiopeptide	MELADIIGSASDQDDMAQVMAASCTTTSVSTSSSSSS
W4TPU9	Propionibacterium acnes JCM 18909	Thiopeptide	MELADIIGSASDQDDMAQVMAASCTTTSVSTSSSSSS
W4UBC8	Propionibacterium acnes JCM 18918	Thiopeptide	MELADIIGSASDQDDMAQVMAASCTTTSVSTSSSSSS
G8RZN5	Actinoplanes sp. (strain ATCC 31044 / CBS 674.73 / SE50/110)	Thiopeptide	MENIDEELDLNALEISDLIEDSGTEDETLSQIMAASCTTSGCACSSSSSSSS
E3UME6	Nocardiopsis sp. TFS65-07	Thiopeptide	MNKDIDLSAIEISDLISETEQSDDALSQVMAASCTTTGCACSSSSSST	MNHEIDLSAIEISDLVHEVEQGEDTFSQVMAASCVGTACTCSSTSSST
J7LCE3	Nocardiopsis alba (strain ATCC BAA-2165 / BE74)	Thiopeptide	MNKDIDLSAIEISDLISETEQSDDALSQVMAASCTTTGCACSSSSSST
E3UMF1	Nocardiopsis sp. TFS65-07	Thiopeptide	MNKDIDLSAIEISDLISETEQSDDALSQVMAASCTTTGCACSSSSSST	MNHEIDLSAIEISDLVHEVEQGEDTFSQVMAASCVGTACTCSSTSSST
J7L6U1	Nocardiopsis alba (strain ATCC BAA-2165 / BE74)	Thiopeptide	MNKDIDLSAIEISDLISETEQSDDALSQVMAASCTTTGCACSSSSSST
R9S714	Streptomyces bernensis	Thiopeptide	MEQQIELDVLEISDLIAGAGENDDLAQVMAASCTTTSVSTSSSSSSS	MNKENVNFFDDLEITGLDITEVTDAISIPETGASSGSNGTYLCGSSSCCSSCCS
J2JZ01	Streptomyces auratus AGR0001	Thiopeptide	MDAVEELDLNALEISDLIEDSNYSDETLSQAMAASTTTTGCTTSSCSSSSS
H2JPB2	Streptomyces hygroscopicus subsp. jinggangensis (strain 5008)	Thiopeptide	MEKELVLDLADLSVDELDVLPTSPGAGLESINVGHAMVEIGASNCTSTGTPASCCSCCCC
D5MEG4	Streptomyces hygroscopicus	Thiopeptide	MEKELVLDLADLSVDELDVLPTSPGAGLESINVGHAMVEIGASNCTSTGTPASCCSCCCC
M1NWS4	Streptomyces hygroscopicus subsp. jinggangensis TL01	Thiopeptide	MEKELVLDLADLSVDELDVLPTSPGAGLESINVGHAMVEIGASNCTSTGTPASCCSCCCC
M3B341	Streptomyces mobaraensis NBRC 13819 = DSM 40847	Thiopeptide	MEAKLELDLGDLSVEELDVLPTSPGAGLESINVGHAMVEIGASNCTSRGTPASCCSCCCC	MTEQIPGETTDLFAQEIGVEELATETAAGFTTAATFSSVSSAGGSVGTGSSLSSAGD
R0MKK0	Bacillus atrophaeus UCMB-5137	Thiopeptide	MDFTVGPLATWASATTLGSASCPGSTAGTAGTASSFSG	MLKNDNNHLQNLELYAEELPAQVDLSSVISTMSTGASYACGTTFVSTIATISTVDV	MLKVNCEQTEKLELFAEELPAQVDMSSIVSTMSTGASYASWTTFVSTIATISTVN	MGPLSTWASATTVGSASCPGSTAGTASTASSLSG	MSEKDTTIKTLELYAEELPAQVDLATVAGTASTASSFTTASCPATTASTAGTASSYG
I0F8K2	Bacillus sp. JS	Thiopeptide	MTEIQSLSGFTTSATFGTVGCAGSSASTAGTISSYGG	MEKDKTLELELFAEELPEQVDLATIAASFSSTSSVSTASCPGTTAASAGTISCYG	MLKNDNNHLQNLELYAEELPAQVDLSSVISTMSTGASYACWTTFVSTIATISTVDV	MEEKKEFELELYAEEMTEIQSLSGFTTAASFGTVASAGSSASTAGTISSYGG	MHELELFAEELPEQVDLATIAASFSSTSSVSTASCPGTTAASAGTVSCYG
I4XG47	Bacillus atrophaeus C89	Thiopeptide	MDFTVGPLATWASATTLGSASCPGSTAGTAGTASSFSG	MSEKDTSIKTLELYAEELPAQVDLATVAGTASTASSFTTASCPATTASTAGSASSYG
B1VUM0	Streptomyces griseus subsp. griseus (strain JCM 4626 / NBRC 13350)	Thiopeptide	MSRTRKPPGRSLGAGRRVRAAASSLSGSGCPQAGHSGSGTSG	MAPKTELATLADEILELESETFEISDYSDASEVVLAGSTSCSSTSTCSSTTSTTSCSA
B1VUL3	Streptomyces griseus subsp. griseus (strain JCM 4626 / NBRC 13350)	Thiopeptide	MSRTRKPPGRSLGAGRRVRAAASSLSGSGCPQAGHSGSGTSG
C7QI26	Catenulispora acidiphila (strain DSM 44928 / NRRL B-24433 / NBRC 102108 / JCM 14897)	Thiopeptide	MSASSGTEKPPGWSPRWLPDWSPAGSGVGTDSIGSGSRSASG	MRRIVTVLASSAAAVSVAAVLAGTAIAGSAAVADKAKTQAPAPAPSSPTFGGFGGGSFGGGGSSGSW
C7QI27	Catenulispora acidiphila (strain DSM 44928 / NRRL B-24433 / NBRC 102108 / JCM 14897)	Thiopeptide	MSASSGTEKPPGWSPRWLPDWSPAGSGVGTDSIGSGSRSASG
C7QI20	Catenulispora acidiphila (strain DSM 44928 / NRRL B-24433 / NBRC 102108 / JCM 14897)	Thiopeptide	MSASSGTEKPPGWSPRWLPDWSPAGSGVGTDSIGSGSRSASG	MGAAGKAPVGGVQGGGDGNHATSTSSTSTCSTCSTTSCCA
N0CRX8	Streptomyces fulvissimus DSM 40593	Thiopeptide	MSRTRKLPGRSLGADFRVIVAASSVSGSGVEQTGHSGSGTSG
M7MZC8	Arthrobacter gangotriensis Lz1y	Thiopeptide	MNINNPAELTAEDLSEGLEVDALDTDAALGSWGSLGTFGSASCPASASSVGSASSFG	MNNELSAPEDIYAVDLEAVSAEGLPDDAALASFSTGSTAGTASCPSSVSTLGTVGCAG
C0JRZ4	Streptomyces laurentii	Thiopeptide	MSNAALEIGVEGLTGLDVDTLEISDYMDETLLDGEDLTVTMIASASCTTCICTCSCSS
C0JRW9	Streptomyces sioyaensis	Thiopeptide	MSTAAIVGQEIGVDGLTGLDVDALEISDYMDETLLDGEDLSVTMVSSASCTTCICTCSCSS
C6G236	Nonomuraea sp. Bp3714-39	Thiopeptide	MDLSDLPMDVFELADDGVAVESLTAGHGMTEVGASCNCFCYICCSCSSA
D6Y506	Thermobispora bispora (strain ATCC 19993 / DSM 43833 / CBS 139.67 / JCM 10125 / NBRC 14880 / R51)	Thiopeptide	MDLNDLPMDVFELADSGVAVESLTAGHGMTEVGASCNCFCYICCSCSSA
D7V6I0	Lactobacillus gasseri JV-V03	Thiopeptide	MKGGVKMKDLFDIDEKSLENLDLGDFKILDSEDLSEKDEKSILGASCTTCTCCCSCCA
C6G220	Nonomuraea sp. WU8817	Thiopeptide	MSELESKLNLSDLPMDVFEMADSGMEVESLTAGHGMPEVGASCNCVCGFCCSCSPSA
U5Q0H1	Planobispora rosea	Thiopeptide	MSEMELNLNDLPMDVFEMADSGMEVESLTAGHGMPEVGASCNCVCGFCCSCSPSA
S4MTH7	Streptomyces afghaniensis 772	Thiopeptide	MHLSELDVDALEISEFLDDSRLEDSEVVAKVMSASCTTCECCCSCSS
E5DUH9	Nocardia sp. ATCC 202099	Thiopeptide	MSADLSALNIDSLEISEFLDDSRLEDSEVVAKVMSASCTTCECSCSCSS
C6FX46	Streptomyces actuosus	Thiopeptide	MDAAHLSDLDIDALEISEFLDESRLEDSEVVAKVMSASCTTCECCCSCSS	MAAPKAAVDGAAARTWAAHPHSPGRSSSGRSNSSHSTRTGTW
G8XI25	Streptomyces cattleya (strain ATCC 35852 / DSM 46488 / JCM 4925 / NBRC 14057 / NRRL 8057)	Thiopeptide	MIEKENENAAEADEFLYAEVLEDTATSYSKGSSSCGFNPSGT
F8JJM3	Streptomyces cattleya (strain ATCC 35852 / DSM 46488 / JCM 4925 / NBRC 14057 / NRRL 8057)	Thiopeptide	MIEKENENAAEADEFLYAEVLEDTATSYSKGSSSCGFNPSGT
J8I0L0	Bacillus cereus VD078	Thiopeptide	MEVITIMEKMNKENVNFFDDLEITGLDITEVTDAISIPETGASSGSNGTYLCGSSSCCSSCCS	MEKINEETIKPFDDLEITGLDIIEVTGVISAHGTGTSSGSNGTYL
J7LE13	Nocardiopsis alba (strain ATCC BAA-2165 / BE74)	Thiopeptide	MSIETHLSNSLGDLPVEEFSTTDEGVLGFGANQPGGIESLGSTLAMMEIGASGGGGCCSCCSCCPCCCCS
S5Y5E7	Paracoccus aminophilus JCM 7686	Thiopeptide	MTKDTFDTHVFDIAGDDHLDLFAEELPEQVQLLSDCLSSASSASCCTCTGSFGSVGSVISCG
X7ECQ0	Roseivivax halodurans JCM 10272	Thiopeptide	MSIKASALDTHVFDLHADDDLDLFAEELPEQVQLVSDCASSASSASCCTCTGSFGSMGSVVSCG
M2YW20	Amycolatopsis decaplanina DSM 44594	Thiopeptide	MEIIATEQDLTLDLWAEESGANIAADGCCTNSAATAGSASSFGSTASSASSASTGSTGC	MDTNLKTAEANLEFRAEEPANNTAADCTMSTGACAGTGSTPILCAACGSSASSSRP
W5W886	Kutzneria albida DSM 43870	Thiopeptide	MAENGASDSSGFCSGFCGGGSSSSSCSCGGGGFCGGGGSCSCGGSCSH
U2MI18	Serratia fonticola AU-P3(3)	Thiopeptide	MRHILDIDKNHSVEFELYIEEIDISHSRASTSDCLSSASSFASAGGCIGSFSSVGSVASTGGSGGGGGCSSCH
U2RW72	Propionibacterium acidifaciens F0233	Thiopeptide	MDLFATALVAEELPEALSGSCAGSFFCGGSFSTAGSCGSSISSSSSFSSATG	MPDQVSAGCCWTSAGCFTSLGTFGSCASSSTSASTASCSC
F2R450	Streptomyces venezuelae (strain ATCC 10712 / CBS 650.69 / DSM 40230 / JCM 4526 / NBRC 13096 / PD 04745)	Thiopeptide	MSIDDIKNGDDAAFDNFDVAELETLEVAQGVALPEMGASSGSIGTSSSSSSTCSAC
Q812K3	Bacillus cereus (strain ATCC 14579 / DSM 31)	Thiopeptide	MSEIKKALNTLEIEDFDAIEMVDVDAMPENEALEIMGASCTTCVCTCSCCTT
C6WEE3	Actinosynnema mirum (strain ATCC 29888 / DSM 43827 / NBRC 14064 / IMRU 3971)	Thiopeptide	MDLTFDESELDLGDLAVTAMRDAVALPETGASTAACSCSSTSCCCCQQPPTPELPQV
G1ECL8	Streptomyces sp. ATCC 55365	Thiopeptide	MGNNEEYFIDVNDLSIDVFDVVEQGGAVTALTADHGMPEVGASTNCFCYICCSCSSN	MRELELYVIDEILDDSLEMETLADGNALASVSTAGSAGSASCPVTTASSFTSFSSYT	MDTTEDKFDLYALDGELSVEELPQGNALGCWFSAASASTASCPATSAASVGSASTFG	MNIEDNSHDLFDLYALEGGFTVEELPQGNALGSFSTATSAACASCPVSSASSSTTASSYG
H1QTD7	Streptomyces coelicoflavus ZG0656	Thiopeptide	MSETTTAELIELYATDEEFAVEELPQGNALGSFSSATSAGSFSCPASSASSATTASCVG	MTDANSFDLDLHTVDLGDEGLFVEQMSEGVALGTFSSTSSATTASCPFSSAGSVMTAATAG	MHELELFAEELPEQVDLATIAASFSSTSSVSTASCPGTTAASAGTVSCYG
G8SD75	Actinoplanes sp. (strain ATCC 31044 / CBS 674.73 / SE50/110)	Thiopeptide	MTGPEISEDLDLWLEDDLTAEQLPTVISASLLGCGGCGGCGPCGPCGPCGPCGPCGPCGGCHGCHGCHGCHGCRGCHGCGGCGGCGGCGGCR
D7BUX3	Streptomyces bingchenggensis (strain BCW-1)	Thiopeptide	MENTSLLDLEQLGDEMFEVVESDTTEDKGGAGSAWAYACCHSASSSCALS
J0MWN5	Actinomyces massiliensis F0489	Thiopeptide	MANTIDLTLTDSDFGVEELPEGNALGCAFCGGCASCPSCAACGSCPSCAACSSCPSCSSSSSC
F9PLM1	Actinomyces sp. oral taxon 175 str. F0384	Thiopeptide	MLVLLLQQLDVLQLQQLEQEQLELDQSMTMASIASTSSISNVSVSSARSSSVSSGIWVHLPSGCAGHVDRRACGTSGGR
F3PCH6	Actinomyces sp. oral taxon 170 str. F0386	Thiopeptide	MTNSAIDLTLADSDFGVEELPEGNALGCAFSHASASCPASAASASCPACAASASTTSC
K0K515	Saccharothrix espanaensis (strain ATCC 51144 / DSM 44229 / JCM 9112 / NBRC 15066 / NRRL 15764)	Thiopeptide	MLDLSDLDVETLDFASNTAGLESLRMGHGLTEVGASCCCSTSACSCST
K2KLX2	Idiomarina xiamenensis 10-D-4	Thiopeptide	MLTENINFDDLNVDDVNLDGLEVANVSNAMALPETGASSGTSSCGSCSTCGSSSCCGSCGGGDVSVQQEIKAN
A9AYI3	Herpetosiphon aurantiacus (strain ATCC 23779 / DSM 785)	Thiopeptide	MSDVKNLIDAEVTAAETELFADELEEHVTNVAAACVSSLGSLSTSGTICTVSTFCTAAIEAQ	MSDVKNLIDAEVTAAETELFADELEEHVSNAAAACVSSLGSLSTSGTICTVSTFCTAGVAEK
M2XTQ6	Amycolatopsis decaplanina DSM 44594	Thiopeptide	MEIIATEQDLTLDLWAEESGANIAADGCCTNSAATAGSASSFGSTASSASSASTGSTGC
M2YV20	Amycolatopsis decaplanina DSM 44594	Thiopeptide	MRGDFAEVGRWHERTGAPWRDLPDRHGPWKTAHERLRKWTADGTWDRGPGARDRQRRLSLGPLEDSVEFVISVYSTSVRAHQHTAGARKGGCARTGSKTSPSTGNPSGSSASSHSRTCRHSTTAL
F2UYJ0	Actinomyces viscosus C505	Thiopeptide
F2WUB9	Streptomyces sp. NRRL 30471	Thiopeptide
C6G221	Nonomuraea sp. WU8817	Thiopeptide
C6G209	Nonomuraea sp. WU8817	Thiopeptide
A8M410	Salinispora arenicola (strain CNS-205)	Thiopeptide
V6JZ70	Streptomyces niveus NCIMB 11891	Thiopeptide
C7QBX2	Catenulispora acidiphila (strain DSM 44928 / NRRL B-24433 / NBRC 102108 / JCM 14897)	Thiopeptide
H0BDU0	Streptomyces sp. W007	Thiopeptide
A8M417	Salinispora arenicola (strain CNS-205)	Thiopeptide
W4ELW4	Bacillus weihenstephanensis FSL R5-860	Thiopeptide
C2T9F0	Bacillus cereus BDRD-Cer4	Thiopeptide
C6G235	Nonomuraea sp. Bp3714-39	Thiopeptide
D6Y507	Thermobispora bispora (strain ATCC 19993 / DSM 43833 / CBS 139.67 / JCM 10125 / NBRC 14880 / R51)	Thiopeptide
E7N5P1	Actinomyces sp. oral taxon 171 str. F0337	Thiopeptide
F7TVL6		Thiopeptide
H0U5W7	Brevibacillus laterosporus GI-9	Thiopeptide
F8A260	Cellvibrio gilvus (strain ATCC 13127 / NRRL B-14078)	Thiopeptide
F9EDC6	Actinomyces sp. oral taxon 448 str. F0400	Thiopeptide
C7QBX3	Catenulispora acidiphila (strain DSM 44928 / NRRL B-24433 / NBRC 102108 / JCM 14897)	Thiopeptide
J2JYZ7	Streptomyces auratus AGR0001	Thiopeptide
M3C8U3	Streptomyces mobaraensis NBRC 13819 = DSM 40847	Thiopeptide
G8RZN0	Actinoplanes sp. (strain ATCC 31044 / CBS 674.73 / SE50/110)	Thiopeptide
G9PKA4	Actinomyces sp. oral taxon 849 str. F0330	Thiopeptide
C6FX36	Streptomyces hygroscopicus subsp. jinggangensis	Thiopeptide
S4MDT0	Streptomyces afghaniensis 772	Thiopeptide
K4R225	Streptomyces davawensis JCM 4913	Thiopeptide
J3F3K8	Actinomyces naeslundii (strain ATCC 12104 / DSM 43013 / JCM 8349 / NCTC 10301 / Howell 279)	Thiopeptide
Q0H2Y0	Actinomadura melliaura	Thiopeptide
U1PQ70	Actinomyces johnsonii F0510	Thiopeptide
U1Q3R3	Actinomyces johnsonii F0542	Thiopeptide
Uniprot	Organism	TOMM annotation	Precursor
R3BVR3	Enterococcus faecalis EnGen0306	Faecailisin	MNVEEILVSQKTPTAINEEPELYGFGYGSVVENITVSKGGGGGGGGGGGCCCCCCCCCGGATGLEE
A0A038BZF6	Enterococcus faecalis NJ44	Faecailisin	MNVEEVLVSQKTPNAINEETELYGFGYGSVVENITVSKGGGGGGGGGGGGCCCCCCCCCGGATGLEE	MNVEEVLVSQKTPNAINEETELYGFGYGSVVENITVSKGGGGGGGGGGGCCCCCCCCCGGATGLEE
R3XA83	Enterococcus faecalis EnGen0303	Faecailisin	MNVEEILVSQKTPTAINEEPELYGFGYGSVVENITVSKGGGGGGGGGGGCCCCCCCCCGGATGLEE	MNVEEVVVSQKTPNAINEETELYGFGYGSVVENITVSKGGGGGGGGGGGGCCCCCCCCCGGATGLEE
R3B9S6	Enterococcus faecalis EnGen0302	Faecailisin	MNVEEILVSQKTPTAINEEPELYGFGYGSVVENITVSKGGGGGGGGGGGCCCCCCCCCGGATGLEE
R3GKF9	Enterococcus faecalis EnGen0336	Faecailisin	MNVEEVLVSQKTPNAINEETELYGFGYGSVVENITVSKGGGGGGGGGGGGCCCCCCCCCGGATGLEE	MNVEEVLVSQKTPNAINEETELYGFGYGSVVENITVSKGGGGGGGGGGGCCCCCCCCCGGATGLEE
R2HUF1	Enterococcus faecalis EnGen0208	Faecailisin	MNVEEVVVSQKTPNAINEETELYGFGYGSVVENITVSKGGGGGGGGGGGGGGCCCCCCCCCGGATGLEE
R2K6H3	Enterococcus faecalis EnGen0215	Faecailisin	MNVEEVVVSQKTPNAINEETELYGFGYGSVVENITVSKGGGGGGGGGGGGGGCCCCCCCCCGGATGLEE
R2GXP1	Enterococcus faecalis EnGen0212	Faecailisin	MNVEEVLVSQKTPNAINEETELYGFGYGSVVENITVSKGGGGGGGGGGGGCCCCCCCCCGGATGLEE	MNVEEVLVSQKTPNAINEETELYGFGYGSVVENITVSKGGGGGGGGGGGCCCCCCCCCGGATGLEE
R1RXH2	Enterococcus faecalis EnGen0093	Faecailisin	MNVEEVLVSQKTPNAINEETELYGFGYGSVVENITVSKGGGGGGGGGGGCCCCCCCCCGGATGLEE
R2FH76	Enterococcus faecalis EnGen0374	Faecailisin	MNVEEVVVSQKTPNAINEETELYGFGYGSVVENITVSKGGGGGGGGGGGGGGCCCCCCCCCGGATGLEE
R1N8X8	Enterococcus faecalis EnGen0091	Faecailisin	MNVEEVVVSQKTPNAINEETELYGFGYGSVVENITVSKGGGGGGGGGGGGGGCCCCCCCCCGGATGLEE
S4DSY8	Enterococcus faecalis 20.SD.W.06	Faecailisin	MNVEEILVSQKTPTAINEEPELYGFGYGSVVENITVSKGGGGGGGGGGGCCCCCCCCCGGATGLEE
R3M106	Enterococcus faecalis EnGen0068	Faecailisin	MNVEEVVVSQKTPNAINEETELYGFGYGSVVENITVSKGGGGGGGGGGGGGGCCCCCCCCCGGATGLEE
R2HLU5	Enterococcus faecalis EnGen0206	Faecailisin	MNVEEVVVSQKTPNAINEETELYGFGYGSVVENITVSKGGGGGGGGGGGGGGCCCCCCCCCGGATGLEE
R2ZHZ0	Enterococcus faecalis EnGen0310	Faecailisin	MNVEEVVVSQKTPNAINEETELYGFGYGSVVENITVSKGGGGGGGGGGGGGGCCCCCCCCCGGATGLEE
R1L5R3	Enterococcus faecalis EnGen0078	Faecailisin	MNVEEVLVSQKTPNAINEETELYGFGYGSVVENITVSKGGGGGGGGGGGGCCCCCCCCCGGATGLEE
R4CM60	Enterococcus faecalis EnGen0253	Faecailisin	MNVEEVLVSQKTPNAINEETELYGFGYGSVVENITVSKGGGGGGGGGGGGCCCCCCCCCGGATGLEE	MNVEEVLVSQKTPNAINEETELYGFGYGSVVENITVSKGGGGGGGGGGGCCCCCCCCCGGATGLEE
R1U523	Enterococcus faecalis EnGen0114	Faecailisin	MNVEEVVVSQKTPNAINEETELYGFGYGSVVENITVSKGGGGGGGGGGGGGGCCCCCCCCCGGATGLEE
R3XX17	Enterococcus faecalis EnGen0246	Faecailisin	MNVEEILVSQKTPTAINEEPELYGFGYGSVVENITVSKGGGGGGGGGGGCCCCCCCCCGGATGLEE	MNVEEVLVSQKTPNAINEETELYGFGYGSVVENITVSKGGGGGGGGGGGCCCCCCCCCGGATGLEE
R1Q3B4	Enterococcus faecalis EnGen0110	Faecailisin	MNVEEVVVSQKTPNAINEETELYGFGYGSVVENITVSKGGGGGGGGGGGGGGCCCCCCCCCGGATGLEE
R1NFC8	Enterococcus faecalis EnGen0106	Faecailisin	MNVEEVVVSQKTPNAINEETELYGFGYGSVVENITVSKGGGGGGGGGGGGGGCCCCCCCCCGGATGLEE
R1R9C6	Enterococcus faecalis EnGen0111	Faecailisin	MNVEEVVVSQKTPNAINEETELYGFGYGSVVENITVSKGGGGGGGGGGGGGGCCCCCCCCCGGATGLEE
R2LS84	Enterococcus faecalis EnGen0222	Faecailisin	MNVEEVVVSQKTPNAINEETELYGFGYGSVVENITVSKGGGGGGGGGGGGGGCCCCCCCCCGGATGLEE
R1R942	Enterococcus faecalis EnGen0085	Faecailisin	MNVEEVVVSQKTPNAINEETELYGFGYGSVVENITVSKGGGGGGGGGGGGGGCCCCCCCCCGGATGLEE
R2F7J3	Enterococcus faecalis EnGen0228	Faecailisin	MNVEEVVVSQKTPNAINEETELYGFGYGSVVENITVSKGGGGGGGGGGGGGGCCCCCCCCCGGATGLEE
A0A038AX25	Enterococcus faecalis MD6	Faecailisin	MNVEEVLVSQKTPNAINEETELYGFGYGSVVENITVSKGGGGGGGGGGGGCCCCCCCCCGGATGLEE
R4C264	Enterococcus faecalis EnGen0201	Faecailisin	MNVEEVVVSQKTPNAINEETELYGFGYGSVVENITVSKGGGGGGGGGGGGGGCCCCCCCCCGGATGLEE
R3B8T7	Enterococcus faecalis EnGen0311	Faecailisin	MNVEEILVSQKTPTAINEEPELYGFGYGSVVENITVSKGGGGGGGGGGGCCCCCCCCCGGATGLEE	MNVEEVVVSQKTPNAINEETELYGFGYGSVVENITVSKGGGGGGGGGGGGCCCCCCCCCGGATGLEE
R1LRB6	Enterococcus faecalis EnGen0070	Faecailisin	MNVEEVVVSQKTPNAINEETELYGFGYGSVVENITVSKGGGGGGGGGGGGGGCCCCCCCCCGGATGLEE	MNVEEVLVSQKTPNAINEETELYGFGYGSVVENITVSKGGGGGGGGGGGCCCCCCCCCGGATGLEE
R2ETN7	Enterococcus faecalis EnGen0196	Faecailisin	MNVEEVVVSQKTPNAINEETELYGFGYGSVVENITVSKGGGGGGGGGGGGGGCCCCCCCCCGGATGLEE
X6WUX6	Enterococcus faecalis B388	Faecailisin	MNVEEVVVSQKTPNAINEETELYGFGYGSVVENITVSKGGGGGGGGGGGGGGCCCCCCCCCGGATGLEE
R2GD54	Enterococcus faecalis EnGen0204	Faecailisin	MNVEEVVVSQKTPNAINEETELYGFGYGSVVENITVSKGGGGGGGGGGGGGGCCCCCCCCCGGATGLEE
E6IGB1	Enterococcus faecalis TX1341	Faecailisin	MNVEEVLVSQKTPNAINEETELYGFGYGSVVENITVSKGGGGGGGGGGGGCCCCCCCCCGGATGLEE
R2V991	Enterococcus faecalis EnGen0231	Faecailisin	MNVEEVVVSQKTPNAINEETELYGFGYGSVVENITVSKGGGGGGGGGGGGGGCCCCCCCCCGGATGLEE
R1QHT5	Enterococcus faecalis EnGen0095	Faecailisin	MNVEEVVVSQKTPNAINEETELYGFGYGSVVENITVSKGGGGGGGGGGGGGGCCCCCCCCCGGATGLEE
E2Z843	Enterococcus faecalis TX0470	Faecailisin	MNVEEVLVSQKNPNAINEETELYGFGYGSVVENITVSKGGGGGGGGGGGCCCCCCCCCGGATGLEE
R3XK38	Enterococcus faecalis EnGen0245	Faecailisin	MNVEEILVSQKTPTAINEEPELYGFGYGSVVENITVSKGGGGGGGGGGGCCCCCCCCCGGATGLEE
R1V6E3	Enterococcus faecalis EnGen0087	Faecailisin	MNVEEVVVSQKTPNAINEETELYGFGYGSVVENITVSKGGGGGGGGGGGGGGCCCCCCCCCGGATGLEE
R3VR39	Enterococcus faecalis EnGen0247	Faecailisin	MNVEEILVSQKTPTAINEEPELYGFGYGSVVENITVSKGGGGGGGGGGGCCCCCCCCCGGATGLEE
R2DDD7	Enterococcus faecalis EnGen0197	Faecailisin	MNVEEVVVSQKTPNAINEETELYGFGYGSVVENITVSKGGGGGGGGGGGGGGCCCCCCCCCGGATGLEE
E6IES4	Enterococcus faecalis TX0645	Faecailisin	MNVEEILVSQKTPTAINEEPELYGFGYGSVVENITVSKGGGGGGGGGGGCCCCCCCCCGGATGLEE
R2GAJ9	Enterococcus faecalis EnGen0199	Faecailisin	MNVEEVVVSQKTPNAINEETELYGFGYGSVVENITVSKGGGGGGGGGGGGGGCCCCCCCCCGGATGLEE
R1TK09	Enterococcus faecalis EnGen0099	Faecailisin	MNVEEVVVSQKTPNAINEETELYGFGYGSVVENITVSKGGGGGGGGGGGGGGCCCCCCCCCGGATGLEE
R3PHV4	Enterococcus faecalis EnGen0069	Faecailisin	MNVEEVVVSQKTPNAINEETELYGFGYGSVVENITVSKGGGGGGGGGGGGGGCCCCCCCCCGGATGLEE	MNVEEVLVSQKTPNAINEETELYGFGYGSVVENITVSKGGGGGGGGGGGCCCCCCCCCGGATGLEE
R2LSS2	Enterococcus faecalis EnGen0224	Faecailisin	MNVEEVVVSQKTPNAINEETELYGFGYGSVVENITVSKGGGGGGGGGGGGGGCCCCCCCCCGGATGLEE
R1MW22	Enterococcus faecalis EnGen0090	Faecailisin	MNVEEVVVSQKTPNAINEETELYGFGYGSVVENITVSKGGGGGGGGGGGGGGCCCCCCCCCGGATGLEE
R3LMT2	Enterococcus faecalis EnGen0334	Faecailisin	MNVEEVLVSQKTPNAINEETELYGFGYGSVVENITVSKGGGGGGGGGGGGCCCCCCCCCGGATGLEE	MNVEEVLVSQKTPNAINEETELYGFGYGSVVENITVSKGGGGGGGGGGGCCCCCCCCCGGATGLEE
X6WB37	Enterococcus faecalis B375	Faecailisin	MNVEEVLVSQKTPNAINEETELYGFGYGSVVENITVSKGGGGGGGGGGGCCCCCCCCCGGATGLEE
R2VBE6	Enterococcus faecalis EnGen0251	Faecailisin	MNVEEILVSQKTPTAINEEPELYGFGYGSVVENITVSKGGGGGGGGGGGCCCCCCCCCGGATGLEE
R2KEQ9	Enterococcus faecalis EnGen0226	Faecailisin	MNVEEVVVSQKTPNAINEETELYGFGYGSVVENITVSKGGGGGGGGGGGGGGCCCCCCCCCGGATGLEE
R2PLW3	Enterococcus faecalis EnGen0235	Faecailisin	MNVEEVVVSQKTPNAINEETELYGFGYGSVVENITVSKGGGGGGGGGGGGGGCCCCCCCCCGGATGLEE
R2F3X0	Enterococcus faecalis EnGen0195	Faecailisin	MNVEEVVVSQKTPNAINEETELYGFGYGSVVENITVSKGGGGGGGGGGGGGGCCCCCCCCCGGATGLEE
R1UBZ9	Enterococcus faecalis EnGen0100	Faecailisin	MNVEEVVVSQKTPNAINEETELYGFGYGSVVENITVSKGGGGGGGGGGGGGGCCCCCCCCCGGATGLEE
E6GJT0	Enterococcus faecalis TX0027	Faecailisin	MNVEEVLVSQKTPNAINEETELYGFGYGSVVENITVSKGGGGGGCCCCCCCCCGGATGLEE
R3IMX5	Enterococcus faecalis EnGen0338	Faecailisin	MNVEEVVVSQKTPNAINEETELYGFGYGSVVENITVSKGGGGGGGGGGGGGGCCCCCCCCCGGATGLEE
R1Q2D5	Enterococcus faecalis EnGen0094	Faecailisin	MNVEEVVVSQKTPNAINEETELYGFGYGSVVENITVSKGGGGGGGGGGGGGGCCCCCCCCCGGATGLEE
R2IVP3	Enterococcus faecalis EnGen0219	Faecailisin	MNVEEVVVSQKTPNAINEETELYGFGYGSVVENITVSKGGGGGGGGGGGGGGCCCCCCCCCGGATGLEE	MNVEEVLVSQKTPNAINEETELYGFGYGSVVENITVSKGGGGGGGGGGGCCCCCCCCCGGATGLEE
E2YWA8	Enterococcus faecalis EnGen0311	Faecailisin	MNVEEILVSQKTPTAINEEPELYGFGYGSVVENITVSKGGGGGGGGGGGCCCCCCCCCGGATGLEE
R2EIZ8	Enterococcus faecalis EnGen0207	Faecailisin	MNVEEVVVSQKTPNAINEETELYGFGYGSVVENITVSKGGGGGGGGGGGGGGCCCCCCCCCGGATGLEE
R2I2Z6	Enterococcus faecalis EnGen0216	Faecailisin	MNVEEVVVSQKTPNAINEETELYGFGYGSVVENITVSKGGGGGGGGGGGGGGCCCCCCCCCGGATGLEE
R1R1G4	Enterococcus faecalis EnGen0097	Faecailisin	MNVEEVVVSQKTPNAINEETELYGFGYGSVVENITVSKGGGGGGGGGGGGGGCCCCCCCCCGGATGLEE	MNVEEVLVSQKTPNAINEETELYGFGYGSVVENITVSKGGGGGGGGGGGCCCCCCCCCGGATGLEE
U7RRH8	Enterococcus faecalis BM4654	Faecailisin	MNVEEVVVSQKTPNAINEETELYGFGYGSVVENITVSKGGGGGGGGGGGGGGCCCCCCCCCGGATGLEE	MNVEEVVVSQKTPNAINEETELYGFGYGSVVENITVSKGGGGGGGGGGGGCCCCCCCCCGGATGLEE
R2I787	Enterococcus faecalis EnGen0209	Faecailisin	MNVEEVVVSQKTPNAINEETELYGFGYGSVVENITVSKGGGGGGGGGGGGGGCCCCCCCCCGGATGLEE
R4D684	Enterococcus faecalis EnGen0232	Faecailisin	MNVEEVLVSQKTPNAINEETELYGFGYGSVVENITVSKGGGGGGGGGGGGCCCCCCCCCGGATGLEE
R1S405	Enterococcus faecalis EnGen0113	Faecailisin	MNVEEVVVSQKTPNAINEETELYGFGYGSVVENITVSKGGGGGGGGGGGGGGCCCCCCCCCGGATGLEE
R1NWQ6	Enterococcus faecalis EnGen0088	Faecailisin	MNVEEVVVSQKTPNAINEETELYGFGYGSVVENITVSKGGGGGGGGGGGGGGCCCCCCCCCGGATGLEE
R1WEJ2	Enterococcus faecalis EnGen0101	Faecailisin	MNVEEVVVSQKTPNAINEETELYGFGYGSVVENITVSKGGGGGGGGGGGGGGCCCCCCCCCGGATGLEE
R2JE97	Enterococcus faecalis EnGen0213	Faecailisin	MNVEEVVVSQKTPNAINEETELYGFGYGSVVENITVSKGGGGGGGGGGGGGGCCCCCCCCCGGATGLEE
R1QYX4	Enterococcus faecalis EnGen0092	Faecailisin	MNVEEVVVSQKTPNAINEETELYGFGYGSVVENITVSKGGGGGGGGGGGGGGCCCCCCCCCGGATGLEE
R2JLX3	Enterococcus faecalis EnGen0223	Faecailisin	MNVEEVVVSQKTPNAINEETELYGFGYGSVVENITVSKGGGGGGGGGGGGGGCCCCCCCCCGGATGLEE
R2IHC6	Enterococcus faecalis EnGen0210	Faecailisin	MNVEEVVVSQKTPNAINEETELYGFGYGSVVENITVSKGGGGGGGGGGGGGGCCCCCCCCCGGATGLEE
R2GC89	Enterococcus faecalis EnGen0200	Faecailisin	MNVEEVVVSQKTPNAINEETELYGFGYGSVVENITVSKGGGGGGGGGGGGGGCCCCCCCCCGGATGLEE
R1PV43	Enterococcus faecalis EnGen0119	Faecailisin	MNVEEVVVSQKTPNAINEETELYGFGYGSVVENITVSKGGGGGGGGGGGGGGCCCCCCCCCGGATGLEE	MNVEEVLVSQKTPNAINEETELYGFGYGSVVENITVSKGGGGGGGGGGGCCCCCCCCCGGATGLEE
R3BVR3	Enterococcus faecalis EnGen0306	Faecailisin	MNVEEILVSQKTPTAINEEPELYGFGYGSVVENITVSKGGGGGGGGGGGCCCCCCCCCGGATGLEE
R4ESG4	Enterococcus faecalis EnGen0203	Faecailisin	MNVEEVVVSQKTPNAINEETELYGFGYGSVVENITVSKGGGGGGGGGGGGGGCCCCCCCCCGGATGLEE
R1TH64	Enterococcus faecalis EnGen0112	Faecailisin	MNVEEVVVSQKTPNAINEETELYGFGYGSVVENITVSKGGGGGGGGGGGGGGCCCCCCCCCGGATGLEE	MNVEEVLVSQKTPNAINEETELYGFGYGSVVENITVSKGGGGGGGGGGGCCCCCCCCCGGATGLEE
R2C9E2	Enterococcus faecalis EnGen0194	Faecailisin	MNVEEVVVSQKTPNAINEETELYGFGYGSVVENITVSKGGGGGGGGGGGGGGCCCCCCCCCGGATGLEE
R2IX20	Enterococcus faecalis EnGen0220	Faecailisin	MNVEEVVVSQKTPNAINEETELYGFGYGSVVENITVSKGGGGGGGGGGGGGGCCCCCCCCCGGATGLEE
R1RB00	Enterococcus faecalis EnGen0098	Faecailisin	MNVEEVVVSQKTPNAINEETELYGFGYGSVVENITVSKGGGGGGGGGGGGGGCCCCCCCCCGGATGLEE
R1V5T1	Enterococcus faecalis EnGen0108	Faecailisin	MNVEEVVVSQKTPNAINEETELYGFGYGSVVENITVSKGGGGGGGGGGGGGGCCCCCCCCCGGATGLEE	MNVEEVLVSQKTPNAINEETELYGFGYGSVVENITVSKGGGGGGGGGGGCCCCCCCCCGGATGLEE
R3EKW0	Enterococcus faecalis ATCC 27275	Faecailisin	MNVEEVVVSQKTPNAINEETELYGFGYGSVVENITVSKGGGGGGGGGGGGCCCCCCCCCGGATGLEE
R2N2S1	Enterococcus faecalis EnGen0225	Faecailisin	MNVEEVVVSQKTPNAINEETELYGFGYGSVVENITVSKGGGGGGGGGGGGGGCCCCCCCCCGGATGLEE
R1QMP1	Enterococcus faecalis EnGen0096	Faecailisin	MNVEEVVVSQKTPNAINEETELYGFGYGSVVENITVSKGGGGGGGGGGGGGGCCCCCCCCCGGATGLEE
R2KT09	Enterococcus faecalis EnGen0218	Faecailisin	MNVEEVVVSQKTPNAINEETELYGFGYGSVVENITVSKGGGGGGGGGGGGGGCCCCCCCCCGGATGLEE
R1SVV2	Enterococcus faecalis EnGen0107	Faecailisin	MNVEEVVVSQKTPNAINEETELYGFGYGSVVENITVSKGGGGGGGGGGGGGGCCCCCCCCCGGATGLEE
R1LEC2	Enterococcus faecalis EnGen0067	Faecailisin	MNVEEVVVSQKTPNAINEETELYGFGYGSVVENITVSKGGGGGGGGGGGGGGCCCCCCCCCGGATGLEE
R1PE14	Enterococcus faecalis EnGen0089	Faecailisin	MNVEEVVVSQKTPNAINEETELYGFGYGSVVENITVSKGGGGGGGGGGGGGGCCCCCCCCCGGATGLEE	MNVEEVLVSQKTPNAINEETELYGFGYGSVVENITVSKGGGGGGGGGGGCCCCCCCCCGGATGLEE
R1MLI6	Enterococcus faecalis EnGen0120	Faecailisin	MNVEEVVVSQKTPNAINEETELYGFGYGSVVENITVSKGGGGGGGGGGGGGGCCCCCCCCCGGATGLEE
R2LI36	Enterococcus faecalis EnGen0221	Faecailisin	MNVEEVVVSQKTPNAINEETELYGFGYGSVVENITVSKGGGGGGGGGGGGGGCCCCCCCCCGGATGLEE
R4ERS6	Enterococcus faecalis EnGen0202	Faecailisin	MNVEEVVVSQKTPNAINEETELYGFGYGSVVENITVSKGGGGGGGGGGGGGGCCCCCCCCCGGATGLEE
R3GQH8	Enterococcus faecalis EnGen0359	Faecailisin	MNVEEVLVSQKTPNAINEETELYGFGYGSVVENITVSKGGGGGGGGGGGGCCCCCCCCCGGATGLEE
R2GEB8	Enterococcus faecalis EnGen0211	Faecailisin	MNVEEVVVSQKTPNAINEETELYGFGYGSVVENITVSKGGGGGGGGGGGGGGCCCCCCCCCGGATGLEE
R2S9S4	Enterococcus faecalis EnGen0244	Faecailisin	MNVEEILVSQKTPTAINEEPELYGFGYGSVVENITVSKGGGGGGGGGGGCCCCCCCCCGGATGLEE	MNVEEVLVSQKTPNAINEETELYGFGYGSVVENITVSKGGGGGGGGGGGCCCCCCCCCGGATGLEE
R2GTD6	Enterococcus faecalis EnGen0205	Faecailisin	MNVEEVVVSQKTPNAINEETELYGFGYGSVVENITVSKGGGGGGGGGGGGGGCCCCCCCCCGGATGLEE
R1QLP5	Enterococcus faecalis EnGen0109	Faecailisin	MNVEEVVVSQKTPNAINEETELYGFGYGSVVENITVSKGGGGGGGGGGGGGGCCCCCCCCCGGATGLEE
R2I4J4	Enterococcus faecalis EnGen0217	Faecailisin	MNVEEVVVSQKTPNAINEETELYGFGYGSVVENITVSKGGGGGGGGGGGGGGCCCCCCCCCGGATGLEE
R3BCE5	Enterococcus faecalis EnGen0298	Faecailisin	MNVEEILVSQKTPTAINEEPELYGFGYGSVVENITVSKGGGGGGGGGGGCCCCCCCCCGGATGLEE
R2RQG0	Enterococcus faecalis EnGen0244	Faecailisin	MNVEEVLVSQKTPNAINEETELYGFGYGSVVENITVSKGGGGGGGGGGGGCCCCCCCCCGGATGLEE
R2JTK4	Enterococcus faecalis EnGen0214	Faecailisin	MNVEEVVVSQKTPNAINEETELYGFGYGSVVENITVSKGGGGGGGGGGGGGGCCCCCCCCCGGATGLEE
R3HE40	Enterococcus faecalis EnGen0360	Faecailisin	MNVEEVLVSQKNPNAINEETELYGFGYGSVVENITVSKGGGGGGGGGGGCCCCCCCCCGGATGLEE	MQDSLISQSLFTSFSSSLGSSFADTSISLSKGGGSGGGGGGGGGGGGGCCCCCCCCCCGAGASSQEKVFTK
A0A038BM06	Enterococcus faecalis MTUP9	Faecailisin	MNVEEVLVSQKTPNAINEETELYGFGYGSVVENITVSKGGGGGGGGGGGGCCCCCCCCCGGATGLEE
R2RIN8	Enterococcus flavescens ATCC 49996	Faecailisin	MVSSSKNKSKIQETLFSTNNFSSFRKHGFDSVSFSATSISLSKGNSNGGGGGGGGGGGCCCCCCCCCGSGSATLEEIGK	MRLKRRVNMVSSSKNKSKIQETLFSTNNFSSFRKHGFDSVSFSATSISLSKGNSNGGGGGGGGGGGCCCCCCCCCGSGSATLEEIGK
A0A038A725	Enterococcus faecalis MN16	Faecailisin
E6GR09	Enterococcus faecalis TX0309A	Faecailisin
R3SZN6	Enterococcus faecalis EnGen0362	Faecailisin
E0FZF3	Enterococcus faecalis TX4248	Faecailisin
R1LAD8	Enterococcus faecalis EnGen0079	Faecailisin
R3K8K0	Enterococcus faecalis ATCC 6055	Faecailisin
R2V2W6	Enterococcus faecalis EnGen0252	Faecailisin
R3XXA7	Enterococcus faecalis EnGen0344	Faecailisin
S4C4C4	Enterococcus faecalis 02-MB-BW-10	Faecailisin
R3F0Q2	Enterococcus faecalis EnGen0337	Faecailisin
R2G1W8	Enterococcus faecalis EnGen0198	Faecailisin
R3HSA5	Enterococcus faecalis EnGen0355	Faecailisin
R3VLJ0	Enterococcus faecalis EnGen0348	Faecailisin
R3HND7	Enterococcus faecalis ATCC 10100	Faecailisin
E6GZN1	Enterococcus faecalis TX0309B	Faecailisin
R3W6I6	Enterococcus faecalis EnGen0280	Faecailisin
E6FDE5	Enterococcus faecalis TX4244	Faecailisin
R3JJ59	Enterococcus faecalis EnGen0340	Faecailisin
R3WT32	Enterococcus caccae ATCC BAA-1240	Faecailisin
A0A038ART4	Enterococcus faecalis MTmid8	Faecailisin
A0A037ZMU2	Enterococcus faecalis GA2	Faecailisin
A0A038BH17	Enterococcus faecalis GAN13	Faecailisin
X6W1W9	Enterococcus faecalis B373	Faecailisin
Uniprot	Organism	TOMM annotation	Precursor
G7DAT8	Bradyrhizobium japonicum USDA 6	Cyanobactin
A0A023XE59	Bradyrhizobium japonicum SEMIA 5079	Cyanobactin
A0YXD2	Lyngbya sp. (strain PCC 8106) (Lyngbya aestuarii (strain CCY9616))	Cyanobactin
S3JD46	Microcystis aeruginosa SPC777	Cyanobactin
B2KYG8	uncultured Prochloron sp. 06037A	Cyanobactin
I4HNZ7	Microcystis aeruginosa PCC 9809	Cyanobactin
K6E412		Cyanobactin
H1W859	Arthrospira sp. PCC 8005	Cyanobactin
L7EB34	Microcystis aeruginosa TAIHU98	Cyanobactin
W6SJR1	Arthrospira sp.	Cyanobactin
D8G188	[Oscillatoria] sp. PCC 6506	Cyanobactin
D5A4G5	Arthrospira platensis (strain NIES-39 / IAM M-135) (Spirulina platensis)	Cyanobactin
A8Y998	Microcystis aeruginosa NIES-298	Cyanobactin
K1WF43	Arthrospira platensis C1	Cyanobactin
I4H1I7	Microcystis aeruginosa PCC 9806	Cyanobactin
L8NP49	Microcystis aeruginosa DIANCHI905	Cyanobactin
W6SCH6	Arthrospira sp.	Cyanobactin
K9VLB2	Oscillatoria nigro-viridis PCC 7112	Cyanobactin
B2KYG1	Nostoc spongiaeforme var. tenue str. Carmeli	Cyanobactin
Q52QI6	Prochloron didemni	Cyanobactin
B7KLY0	Cyanothece sp. (strain PCC 7424) (Synechococcus sp. (strain ATCC 29155))	Cyanobactin
E0U9F8	Cyanothece sp. (strain PCC 7822)	Cyanobactin
E0ULZ4	Cyanothece sp. (strain PCC 7822)	Cyanobactin	MTPENREMQLEKLNRLQPRMSEPSVRAHAGMPIDLSEEELTAEGVNGGVFASNYGGAEGGGVTPSFSFCVIGPSSYCCYCA
E0UMX3	Cyanothece sp. (strain PCC 7822)	Cyanobactin
F9ED15	Actinomyces sp. oral taxon 448 str. F0400	Cyanobactin
G0XS53	Prochloron didemni P1-Palau	Cyanobactin
H8MI38	Corallococcus coralloides (strain ATCC 25202 / DSM 2259 / NBRC 100086 / M2) (Myxococcus coralloides)	Cyanobactin
I4FBE2	Microcystis aeruginosa PCC 9432	Cyanobactin
I4HXX8	Microcystis aeruginosa PCC 9809	Cyanobactin
J2KRP2	Variovorax sp. CF313	Cyanobactin
J7Q8H7	Methylocystis sp. (strain SC2)	Cyanobactin
K1UY04	Streptomyces sp. SM8	Cyanobactin
K9RMB3	Rivularia sp. PCC 7116	Cyanobactin
K9T3I9	Pleurocapsa sp. PCC 7327	Cyanobactin
K9TQ74	Oscillatoria acuminata PCC 6304	Cyanobactin
K9VBG7	Calothrix sp. PCC 6303	Cyanobactin
K9Z9X5	Anabaena cylindrica (strain ATCC 27899 / PCC 7122)	Cyanobactin
K9WVA9	Cylindrospermum stagnale PCC 7417	Cyanobactin
Q092U8	Stigmatella aurantiaca (strain DW4/3-1)	Cyanobactin
Q0FLD1	Pelagibaca bermudensis (strain JCM 13377 / KCTC 12554 / HTCC2601)	Cyanobactin
Q112J9	Trichodesmium erythraeum (strain IMS101)	Cyanobactin
S9QTM4	Cystobacter fuscus DSM 2262	Cyanobactin
H0THM8	Bradyrhizobium sp. STM 3843	Cyanobactin	MPAADAPKTVDLSATHPITLSEEEIADVSLSTFHLFDKENAGNTVQTAWRGCGGCRGCRGCGCRGCRGCRCGGCGGCGGCCISWGACRLC
K9WBM2	Microcoleus sp. PCC 7113	Cyanobactin
A0A038FRQ8	Bradyrhizobium diazoefficiens SEMIA 5080	Cyanobactin
E0ULZ9	Cyanothece sp. (strain PCC 7822)	Cyanobactin
D8HSF7	Amycolatopsis mediterranei (strain U-32)	Cyanobactin
M2NZN3	Amycolatopsis azurea DSM 43854	Cyanobactin
M2YU92	Amycolatopsis decaplanina DSM 44594	Cyanobactin
T1V3X6	Amycolatopsis mediterranei RB	Cyanobactin
A8YE43	Microcystis aeruginosa PCC 7806	Cyanobactin
I4H360	Microcystis aeruginosa PCC 9807	Cyanobactin
I4IPB9	Microcystis aeruginosa PCC 9701	Cyanobactin
I4FY24	Microcystis aeruginosa PCC 9717	Cyanobactin
I4G7M8	Microcystis aeruginosa PCC 9443	Cyanobactin
L8NLY9	Microcystis aeruginosa DIANCHI905	Cyanobactin
I4IPB7	Microcystis aeruginosa PCC 9701	Cyanobactin
Q0B5N2	Burkholderia ambifaria (strain ATCC BAA-244 / AMMD) (Burkholderia cepacia (strain AMMD))	NHLP-Burk-1	MRPPGSRSRPGWGCPAMRRGSCGRACASSTRCSMSSSN
Uniprot	Organism	TOMM annotation	Precursor
D9VI70		Goadsporin
Q3C2F7	Streptomyces sp. TP-A0584	Goadsporin	MENVQTLAIDDIENIDAEVTIEELSSTNGAATVSTILCSGGTLSSAGCV
Uniprot	Organism	TOMM annotation	Precursor
B7VF11	Escherichia coli	Microcin B17	MELKASEFGVVLSVDALKLSRQSPLGVGIGGGGGGGGGGSCGGQGGGCGGCSNGCSGGNGGSGGSGSHI
T9UL15	Escherichia coli UMEA 3834-1	Microcin B18	MELKASEFGVVLSVDALKLSRQSPLGVGIGGGGGGGSCGGQGGGCGGCSNGCSGGNGGSGGSGSHI
S0XY07	Escherichia coli KTE37	Microcin B19	MELKASEFGVVLSVDALKLSRQSPLGVGIGGGGGGGGGGSCGGQGGGCGGCSNGCSGGNGGSGGSGSHI
T8HZC3	Escherichia coli KOEGE 62 (175a)	Microcin B20	MELKASEFGVVLSVDALKLSRQSPLGVGIGGGGGGGGSCGGQGGGCGGCSNGCSGGNGGSGGSGSHI
S1P7K9	Escherichia coli KTE182	Microcin B21	MELKASEFGVVLSVDALKLSRQSPLGVGIGGGGGGGGGGSCGGQGGGCGGCSNGCSGGNGGSGGSGSHI
T8B6T6	Escherichia coli HVH 216 (4-3042952)	Microcin B22	MELKASEFGVVLSVDALKLSRQSPLGVGIGGGGGGSCGGQGGGCGGCSNGCSGGNGGSGGSGSHI
L2YI75	Escherichia coli KTE39	Microcin B23	MELKASEFGVVLSVDALKLSRQSPLGVGIGGGGGGGGGGGGSCGGQGGGCGGCSNGCSGGNGGSGGSGSHI
L5GFE2	Escherichia coli KTE85	Microcin B24	MELKASEFGVVLSVDALKLSRQSPLGVGIGGGGGGGGGGSCGGQGGGCGGCSNGCSGGNGGSGGSGSHI
S0Z178	Escherichia coli KTE38	Microcin B25	MELKASEFGVVLSVDALKLSRQSPLGVGIGGGGGGGGGGSCGGQGGGCGGCSNGCSGGNGGSGGSGSHI
L3R7V8	Escherichia coli KTE81	Microcin B26	MELKASEFGVVLSVDALKLSRQSPLGVGIGGGGGGGSCGGQGGGCGGCSNGCSGGNGGSGGSGSHI
T6BUR9	Escherichia coli HVH 51 (4-2172526)	Microcin B27	MELKASEFGVVLSVDALKLSRQSPLGVGIGGGGGGGGGSCGGQGGGCGGCSNGCSGGNGGSGGSGSHI
T6LF96	Escherichia coli HVH 87 (4-5977630)	Microcin B28	MELKASEFGVVLSVDALKLSRQSPLGVGIGGGGGGGGGGSCGGQGGGCGGCSNGCSGGNGGSGGSGSHI
I2STU8	Escherichia coli 1.2264	Microcin B29	MELKASEFGVVLSVDALKLSRQSPLGVGIGGGGGGGSCGGQGGGCGGCSNGCSGGNGGSGGSGSHI
L3BEP2	Escherichia coli KTE191	Microcin B30	MELKASEFGVVLSVDALKLSRQSPLGVGIGGGGGGGGGGSCGGQGGGCGGCSNGCSGGNGGSGGSGSHI
T7G5I8	Escherichia coli HVH 150 (4-3258106)	Microcin B31	MKLKASEFGVVLSVDALKLSRQSPLGVGIGGGGGGGGGGGSCGGQGGGCGGCSNGCSGGNGGSGGSGSHI
S1DNX2	Escherichia coli KTE69	Microcin B32	MELKASEFGVVLSVDALKLSRQSPLGVGIGGGGGGGGGGSCGGQGGGCGGCSNGCSGGNGGSGGSGSHI
S1EHX4	Escherichia coli KTE70	Microcin B33	MELKASEFGVVLSVDALKLSRQSPLGVGIGGGGGGGGGGSCGGQGGGCGGCSNGCSGGNGGSGGSGSHI
P23186	Escherichia coli	Microcin B34	MELKASEFGVVLSVDALKLSRQSPLGVGIGGGGGGGGGGSCGGQGGGCGGCSNGCSGGNGGSGGSGSHI
L4TEN4	Escherichia coli KTE106	Microcin B35	MELKASEFGVVLSVDALKLSRQSPLGVGIGGGGGGGGGGSCGGQGGGCGGCSNGCSGGNGGSGGSGSHI
E7PDZ4	Pseudomonas syringae pv. glycinea str. B076	Microcin B36	MENDYISEFGEVVAVDGQRSSFDRPHTSLGGSCGGQGGGCGGCGGGGCSGGNGGSGGSGTSAPDHV
E7PU28	Pseudomonas syringae pv. glycinea str. race 4	Microcin B37	MENDYISEFGEVVAVDGQRSSFDRPHTSLGGSCGGQGGGCGGCGGGGCSGGNGGSGGSGTSAPDHV
F3DKS5	Pseudomonas syringae pv. aesculi str. 0893_23	Microcin B38	MENDYISEFGEVVAVDGQRSSFDRPHTSLGGSCGGQGGGCGGCGGGGCSGGNGGSGGSGPSAPDHV
I2BNE7	Pseudomonas fluorescens A506	Microcin B39	MRNLKMKKSEYGEVIYDFDNDYGFNPYAGNAGASGSQGGCGGSGGCGGGGGCNGGSGGSGGCGHNSIEEQALAKE
J2W9U5	Pseudomonas sp. GM21	Microcin B40	MLLSFKSEFGENSTPQIAGGSGGAGGCGGSGGCGGGGGCSGGSGGSEGSGGNAVTRHIDGSSTEQ
J2XRW1	Pseudomonas sp. GM78	Microcin B41	MKNNELGKILFNFRSDYGSSTNPQVAGGSGGQGGCGGSGGCGGGGGCSGGSGGGPGGCGGGGGTGGGSTGGSKGT
J3BNJ3	Pseudomonas sp. GM74	Microcin B42	MKNNELGKVLFNFRNSVGSNPNPQVAGGSGGAGGCGGSGGCGGGGGCSGGSGGGNGGCGGAGGTGGGGTGGCRSM
Q88F59	Pseudomonas putida (strain KT2440)	Microcin B43	MELASDTHCDMEAEFFGGSGSAGGCGGSGGCGGGGGCKGGSGGSGGSGGNNGINNDPVTL
S2KAN6	Pseudomonas plecoglossicida NB2011	Microcin B44	MKLSSDTNCDMEAEFFGGSGSAGGCGGSGGCGGGGGCSGGSGGSGGSGGNNGIDSNDTVAL
S2KRU8	Halomonas anticariensis FP35 = DSM 16096	Microcin B45	MLVKFDDEFGSDSNPMATGGSGGAGGCGGSGGCGGGGGCSGGSGAHITDDDK
A0A028NBS1	Escherichia coli O26:H11 str. 2010C-5028	Microcin B46
A0A028NBS1	Escherichia coli O26:H11 str. 2010C-5028	Microcin B47
A0A026GPY0	Escherichia coli O26:NM str. 2010C-4788	Microcin B48
Uniprot	Organism	TOMM annotation	Precursor
S3ZLW4	Streptomyces aurantiacus JA 4570	YM-216319
I2CME2	Streptomyces nobilis	YM-216319
Uniprot	Organism	TOMM annotation	Precursor
T0FUI9	Burkholderia cenocepacia K56-2Valvano	NHLP-Burk	MRRRVSRSRPGSGCPAMRTGCCGRARASSTRCSTSSSN
B4EG18	Burkholderia cenocepacia (strain ATCC BAA-245 / DSM 16553 / LMG 16656 / NCTC 13227 / J2315 / CF5610) (Burkholderia cepacia (strain J2315))	NHLP-Burk	MRRRVSRSRPGSGCPAMRTGCCGRARASSTRCSTSSSN
G7HA32	Burkholderia cenocepacia H111	NHLP-Burk	MITTTALPRAAAVTTTVYGEGLHLFEPMAARCTCSTVISTTCTWG	MRRRVSRSRPGSGCPAMRTGCCGRARASSTRCSTSSSN
B1SYK4	Burkholderia ambifaria MEX-5	NHLP-Burk	MRPPVLRSRPGWGCPARRRGSCGRACASSTRCSMSSSN
U1YXT4	Burkholderia cenocepacia BC7	NHLP-Burk	MRRRVSRSRPGSGCPAMRTGCCGRARASSTRCSTSSSN
B1YXQ9	Burkholderia ambifaria (strain MC40-6)	NHLP-Burk	MRPPVSRSRPGWGCPAMRRGSCGRACASSTRCSMSSSN
B1F7M0	Burkholderia ambifaria IOP40-10	NHLP-Burk	MRPPVSRSRPGWGCPARRRGSCGRACASSTRCSMSSSN
I2MK60	Burkholderia pseudomallei 354a	NHLP-Burk	MSCRSSRCRCSRACSGPKRTDSCRSCSPSSPTSSISRTTASI
A1V7G0	Burkholderia mallei (strain SAVP1)	NHLP-Burk	MSCRSSRCRCSRACSGPKRTDSCRSCSPSSPTSSISRTTASI
M7EN45	Burkholderia pseudomallei MSHR1043	NHLP-Burk	MSCRSSRCRCSRACSGPKRTDSCRSCSPSSPTSSISRTTASI
W6BXH8	Burkholderia thailandensis E444	NHLP-Burk	MSCRSSRCRSSRACSVPKRTVSCRSCSPSSRTSSISRTTASI
W1MEM7	Burkholderia pseudomallei MSHR338	NHLP-Burk	MSCRSSRCRCSRACSGPKRTDSCRSCSPSSPTSSISRTTASI
V9YNX8	Burkholderia pseudomallei NAU20B-16	NHLP-Burk	MSCRSSRCRCSRACSGPKRTDSCRSCSPSSPTSSISRTTASI
A3N5Q3	Burkholderia pseudomallei (strain 668)	NHLP-Burk	MSCRSSRCRCSRACSGPKRTDSCRSCSPSSPTSSISQTTASI
I2KB03	Burkholderia pseudomallei 1258b	NHLP-Burk	MSCRSSRCRCSRACSGPKRTDSCRSCSPSSPTSSISRTTASI
I2KGB3	Burkholderia pseudomallei 1258a	NHLP-Burk	MSCRSSRCRCSRACSGPKRTDSCRSCSPSSPTSSISRTTASI
C4KQ43	Burkholderia pseudomallei MSHR346	NHLP-Burk	MSCRSSRCRCSRACSGPKRTDSCRSCSPSSPTSSISRTTASI
I1WMM2	Burkholderia pseudomallei (strain 1026b)	NHLP-Burk	MSCRSSRCRCSRACSGPKRTDSCRSCSPSSPTSSISRTTASI
I2KLL4	Burkholderia pseudomallei 1026a	NHLP-Burk	MSCRSSRCRCSRACSGPKRTDSCRSCSPSSPTSSISRTTASI
Q3JW38	Burkholderia pseudomallei (strain 1710b)	NHLP-Burk	MSCRSSRCRCSRACSGPKRTDSCRSCSPSSPTSSISRTTASI
C4AT12	Burkholderia mallei GB8 horse 4	NHLP-Burk	MSCRSSRCRCSRACSGPKRTDSCRSCSPSSPTSSISRTTASI
U5UY90	Burkholderia pseudomallei NCTC 13179	NHLP-Burk	MSCRSSRCRCSRACSGPKRTDSCRSCSPSSPTSSISRTTASI
Q62N41	Burkholderia mallei (strain ATCC 23344)	NHLP-Burk	MSCRSSRCRCSRACSGPKRTDSCRSCSPSSPTSSISRTTASI
Q2T175	Burkholderia thailandensis (strain E264 / ATCC 700388 / DSM 13276 / CIP 106301)	NHLP-Burk	MSCRSSRCRSSRACSVPKRTVSCRSCSPSSRTSSISRTTASI
W6BNH4	Burkholderia thailandensis 2002721723	NHLP-Burk	MSCRSSRCRSSRACSVPKRTVSCRSCSPSSRTSSISRTTASI
W0M451	Burkholderia pseudomallei MSHR511	NHLP-Burk	MSCRSSRCRCSRACSGPKRTDSCRSCSPSSPTSSISRTTASI
A4LJ96	Burkholderia pseudomallei 305	NHLP-Burk	MSCRSSRCRCSRACSGPKRTDSCRSCSPSSPTSSISRTTASI
S5P5Z1	Burkholderia pseudomallei MSHR305	NHLP-Burk	MSCRSSRCRCSRACSGPKRTDSCRSCSPSSPTSSISRTTASI
V9Y5N9	Burkholderia pseudomallei NCTC 13178	NHLP-Burk	MSCRSSRCRCSRACSGPKRTDSCRSCSPSSPTSSISRTTASI
Q63XD6	Burkholderia pseudomallei (strain K96243)	NHLP-Burk	MSCRSSRCRCSRACSGPKRTDSCRSCSPSSPTSSISRTTASI
A2S8A9	Burkholderia mallei (strain NCTC 10229)	NHLP-Burk	MSCRSSRCRCSRACSGPKRTDSCRSCSPSSPTSSISRTTASI
W8JZR6	Burkholderia pseudomallei MSHR520	NHLP-Burk	MSCRSSRCRCSRACSGPKRTDSCRSCSPSSPTSSISRTTASI
B7CJB0	Burkholderia pseudomallei 576	NHLP-Burk	MSCRSSRCRCSRACSGPKRTDSCRSCSPSSPTSSISRTTASI
C0Y6I6	Burkholderia pseudomallei Pakistan 9	NHLP-Burk	MSCRSSRCRCSRACSGPKRTDSCRSCSPSSPTSSISRTTASI
W6AYU2	Burkholderia thailandensis H0587	NHLP-Burk	MSCRSSRCRSSRACSVPKRTVSCRSCSPSSRTSSISRTTASI
A3NRE8	Burkholderia pseudomallei (strain 1106a)	NHLP-Burk	MSCRSSRCRCSRACSGPKRTDSCRSCSPSSPTSSISRTTASI
N0A992	Burkholderia thailandensis MSMB121	NHLP-Burk	MSCRSSRCRSSRACSAPRHTGSCRSCSPSSRTSSISRTTVSI
I2LPV5	Burkholderia pseudomallei 354e	NHLP-Burk	MSCRSSRCRCSRACSGPKRTDSCRSCSPSSPTSSISRTTASI
W9UBF8	Burkholderia pseudomallei MSHR6137	NHLP-Burk	MSCRSSRCRCSRACSGPKRTDSCRSCSPSSPTSSISRTTASI
K7PSI5	Burkholderia pseudomallei BPC006	NHLP-Burk	MSCRSSRCRCSRACSGPKRTDSCRSCSPSSPTSSISRTTASI
A3MP33	Burkholderia mallei (strain NCTC 10247)	NHLP-Burk	MSCRSSRCRCSRACSGPKRTDSCRSCSPSSPTSSISRTTASI
C5NEE3	Burkholderia mallei PRL-20	NHLP-Burk	MSCRSSRCRCSRACSGPKRTDSCRSCSPSSPTSSISRTTASI
Q1BK45	Burkholderia cenocepacia (strain AU 1054)	NHLP-Burk
V4ZL35	Burkholderia cenocepacia KC-01	NHLP-Burk
B1K238	Burkholderia cenocepacia (strain MC0-3)	NHLP-Burk
A0B480	Burkholderia cenocepacia (strain HI2424)	NHLP-Burk
A1TRN9	Acidovorax citrulli (strain AAC00-1) (Acidovorax avenae subsp. citrulli)	NHLP-Burk	MAGSEKKETGKTLEMRVAELEDKLKGLEVTEEEMRAYNKVASMMATAQPAAAATSPALTPVPDACVIQQCVRPCVISQCTVISQCIRPCVVQACTIRACTIIQPCINECGGGCAPGGGGFSGGGFGGLGG
F0QBG8	Acidovorax avenae (strain ATCC 19860 / DSM 7227 / JCM 20985 / NCPPB 1011)	NHLP-Burk
A3YAK0	Marinomonas sp. MED121	NHLP-Burk
S2WTT2	Delftia acidovorans CCUG 274B	NHLP-Burk
S2Y0S6	Delftia acidovorans CCUG 15835	NHLP-Burk
F6B0H4	Delftia sp. (strain Cs1-4)	NHLP-Burk
A9BX14	Delftia acidovorans (strain DSM 14801 / SPH-1)	NHLP-Burk
A9GM84	Sorangium cellulosum (strain So ce56) (Polyangium cellulosum (strain So ce56))	NHLP-Burk	MTKRWTSFFASSSPSTSSSSTGGATSISPASGSGLSRT
A9FRX8	Sorangium cellulosum (strain So ce56) (Polyangium cellulosum (strain So ce56))	NHLP-Burk
S4XS19	Sorangium cellulosum So0157-2	NHLP-Burk
Uniprot	Organism	TOMM annotation	Precursor
M3DJT1	Streptomyces gancidicus BKS 13-15	NHLP
Q0AW18	Syntrophomonas wolfei subsp. wolfei (strain DSM 2245B / Goettingen)	NHLP
R1HT54	Amycolatopsis vancoresmycina DSM 44592	NHLP
Q2LT72	Syntrophus aciditrophicus (strain SB)	NHLP
E4NBI2	Kitasatospora setae (strain ATCC 33774 / DSM 43861 / JCM 3304 / KCC A-0304 / NBRC 14216 / KM-6054) (Streptomyces setae)	NHLP
F4FHE0	Verrucosispora maris (strain AB-18-032)	NHLP
G2NKF4	Streptomyces sp. SirexAA-E	NHLP
G2NX79	Streptomyces violaceusniger Tu 4113	NHLP
G3EGR8	uncultured bacterium	NHLP
D8FWK1	[Oscillatoria] sp. PCC 6506	NHLP
R1GGK1	Amycolatopsis vancoresmycina DSM 44592	NHLP	MEPFSTGGPARREHGRHKAALATAAAAVLGAAAVGAIGFGLSSASADTSTSTSTSTGSSDGLQAPDSGLSSGSGSAHTGSGAS
Uniprot	Organism	TOMM annotation	Precursor
A3IYQ0	Cyanothece sp. CCY0110	Nif11
B1WRK6	Cyanothece sp. (strain ATCC 51142)	Nif11
B1WRK6	Cyanothece sp. (strain ATCC 51142)	Nif11
A5CZU0	Pelotomaculum thermopropionicum (strain DSM 13744 / JCM 10971 / SI)	NHLP/Nif11
G7W6U3	Desulfosporosinus orientis (strain ATCC 19365 / DSM 765 / NCIMB 8382 / VKM B-1628) (Desulfotomaculum orientis)	NHLP/Nif11
Q3B4I7	Pelodictyon luteolum (strain DSM 273) (Chlorobium luteolum (strain DSM 273))	NHLP/Nif11	MGSRKKPSTGRKESSGQRCRGSRISSCTGLSTGT
B8HTZ0	Cyanothece sp. (strain PCC 7425 / ATCC 29141)	Nif11
Uniprot	Organism	TOMM annotation	Precursor
D8KPA5	Corynebacterium pseudotuberculosis (strain FRC41)	Corynebacterium-1	MEIEGLEVNDYVDADDTAFFSMCSSTTSSSSCISTSSSSS
T9WRQ5	Corynebacterium diphtheriae DSM 43988	Corynebacterium-2	MEVEGLEVNDYVDADDTAFFSMCSSTTSSSSCISTSSS
G4QW50	Corynebacterium pseudotuberculosis 42/02-A	Corynebacterium-3	MEIEGLEVNDYVDADDTAFFSMCSSTTSSSSCISTSSSSS
H2GNP8	Corynebacterium diphtheriae (strain BH8)	Corynebacterium-4	MEVEGLEVNDYVDADDTAFFSMCSSTTSSSSCISTSSS
H2GX86	Corynebacterium diphtheriae (strain ATCC 27012 / C7 (beta))	Corynebacterium-5	MEVEGLEVNDYVDADDTAFFSMCSSTTSSSSCISTSSS
H2G7N3	Corynebacterium diphtheriae (strain 31A)	Corynebacterium-6	MEVEGLEVNDYVDADDTAFFSMCSSTTSSSSCISTSSS
H2FPS6	Corynebacterium pseudotuberculosis 3/99-5	Corynebacterium-7	MEIEGLEVNDYVDADDTAFFSMCSSTTSSSSCISTSSSSS
H2HQ05	Corynebacterium diphtheriae (strain HC03)	Corynebacterium-8	MEVEGLEVNDYVDADDTAFFSMCSSTTSSSSCISTSSS
G4QSS8	Corynebacterium pseudotuberculosis CIP 52.97	Corynebacterium-9	MEIEGLEVNDYVDADDTAFFSMCSSTTSSSSCISTSSSSS
I7GXP1	Corynebacterium ulcerans 0102	Corynebacterium-10	MEVEGLEVNDYVDADDTAFFSMCSSTTSSSSCISTSSSS
I0AUB6	Corynebacterium pseudotuberculosis 267	Corynebacterium-11	MEIEGLEVNDYVDADDTAFFSMCSSTTSSSSCISTSSSSS
I0DM56	Corynebacterium pseudotuberculosis 31	Corynebacterium-12	MEIEGLEVNDYVDADDTAFFSMCSSTTSSSSCISTSSSSS
H2GFG3	Corynebacterium diphtheriae (strain INCA 402)	Corynebacterium-13	MEVEGLEVNDYVDADDTAFFSMCSSTTSSSSCISTSSS
H6M354	Corynebacterium pseudotuberculosis 316	Corynebacterium-14	MEIEGLEVNDYVDADDTAFFSMCSSTTSSSSCISTSSS
D9Q440	Corynebacterium pseudotuberculosis (strain 1002)	Corynebacterium-15	MEIEGLEVNDYVDADDTAFFSMCSSTTSSSSCISTSSSSS
G0CMW1	Corynebacterium ulcerans 809	Corynebacterium-16	MEVEGLEVNDYVDADDTAFFSMCSSTTSSSSCISTSSSSS
E3F838	Corynebacterium pseudotuberculosis (strain I19)	Corynebacterium-17	MEIEGLEVNDYVDADDTAFFSMCSSTTSSSSCISTSSSSS
G0CWY7	Corynebacterium ulcerans (strain BR-AD22)	Corynebacterium-18	MEVEGLEVNDYVDADDTAFFSMCSSTTSSSSCISTSSSS
H2H441	Corynebacterium diphtheriae (strain CDCE 8392)	Corynebacterium-19	MEVEGLEVNDYVDADDTAFFSMCSSTTSSSSCISTSSS
D9QC10	Corynebacterium pseudotuberculosis (strain C231)	Corynebacterium-20	MEIEGLEVNDYVDADDTAFFSMCSSTTSSSSCISTSSSSS
G0I1V0	Corynebacterium pseudotuberculosis PAT10	Corynebacterium-21	MEIEGLEVNDYVDADDTAFFSMCSSTTSSSSCISTSSSSS
H2I2A3	Corynebacterium diphtheriae (strain PW8)	Corynebacterium-22	MEVEGLEVNDYVDADDTAFFSMCSSTTSSSSCISTSSS
I3QZ45	Corynebacterium pseudotuberculosis 258	Corynebacterium-23	MEIEGLEVNDYVDADDTAFFSMCSSTTSSSSCISTSSS
H8LVL6	Corynebacterium pseudotuberculosis P54B96	Corynebacterium-24	MEIEGLEVNDYVDADDTAFFSMCSSTTSSSSCISTSSSSS
T9WGU2	Corynebacterium diphtheriae str. Aberdeen	Corynebacterium-25	MICNIEDRRAARRMLVNQSSYTNGLTPSESR
H2HQY1	Corynebacterium diphtheriae (strain HC04)	Corynebacterium-26
G7U1K1	Corynebacterium pseudotuberculosis 1/06-A	Corynebacterium-27
H2HB21	Corynebacterium diphtheriae (strain HC01)	Corynebacterium-28
I4JSS4	Corynebacterium diphtheriae bv. intermedius str. NCTC 5011	Corynebacterium-29
H2I966	Corynebacterium diphtheriae (strain VA01)	Corynebacterium-30
H2GF11	Corynebacterium diphtheriae (strain 241)	Corynebacterium-31
Q6NFA6	Corynebacterium diphtheriae (strain ATCC 700971 / NCTC 13129 / Biotype gravis)	Corynebacterium-32
I4AVE6	Corynebacterium pseudotuberculosis Cp162	Corynebacterium-33
H2HI29	Corynebacterium diphtheriae (strain HC02)	Corynebacterium-34
Uniprot	Organism	TOMM annotation	Precursor
D8KPA0	Corynebacterium pseudotuberculosis (strain FRC41)	Corynebacterium-2	MEIEGLEVNDYVDADDTAFFSMCSSTTSSSSCISTSSSSS
I0AUB2	Corynebacterium pseudotuberculosis 267	Corynebacterium-2	MEIEGLEVNDYVDADDTAFFSMCSSTTSSSSCISTSSSSS
D9QC05	Corynebacterium pseudotuberculosis (strain C231)	Corynebacterium-2	MEIEGLEVNDYVDADDTAFFSMCSSTTSSSSCISTSSSSS
G4QSS2	Corynebacterium pseudotuberculosis CIP 52.97	Corynebacterium-2	MEIEGLEVNDYVDADDTAFFSMCSSTTSSSSCISTSSSSS
H2GNP3	Corynebacterium diphtheriae (strain BH8)	Corynebacterium-2	MEVEGLEVNDYVDADDTAFFSMCSSTTSSSSCISTSSS
H2I298	Corynebacterium diphtheriae (strain PW8)	Corynebacterium-2	MEVEGLEVNDYVDADDTAFFSMCSSTTSSSSCISTSSS
G0CMV6	Corynebacterium ulcerans 809	Corynebacterium-2	MEVEGLEVNDYVDADDTAFFSMCSSTTSSSSCISTSSSSS
H2GX81	Corynebacterium diphtheriae (strain ATCC 27012 / C7 (beta))	Corynebacterium-2	MEVEGLEVNDYVDADDTAFFSMCSSTTSSSSCISTSSS
H6M348	Corynebacterium pseudotuberculosis 316	Corynebacterium-2	MEIEGLEVNDYVDADDTAFFSMCSSTTSSSSCISTSSS
E3F833	Corynebacterium pseudotuberculosis (strain I19)	Corynebacterium-2	MEIEGLEVNDYVDADDTAFFSMCSSTTSSSSCISTSSSSS
G0I1U6	Corynebacterium pseudotuberculosis PAT10	Corynebacterium-2	MEIEGLEVNDYVDADDTAFFSMCSSTTSSSSCISTSSSSS
H2H436	Corynebacterium diphtheriae (strain CDCE 8392)	Corynebacterium-2	MEVEGLEVNDYVDADDTAFFSMCSSTTSSSSCISTSSS
T9XNB3	Corynebacterium diphtheriae DSM 43988	Corynebacterium-2	MEVEGLEVNDYVDADDTAFFSMCSSTTSSSSCISTSSS
I0DM51	Corynebacterium pseudotuberculosis 31	Corynebacterium-2	MEIEGLEVNDYVDADDTAFFSMCSSTTSSSSCISTSSSSS
H2FPR9	Corynebacterium pseudotuberculosis 3/99-5	Corynebacterium-2	MEIEGLEVNDYVDADDTAFFSMCSSTTSSSSCISTSSSSS
G0CWY1	Corynebacterium ulcerans (strain BR-AD22)	Corynebacterium-2	MEVEGLEVNDYVDADDTAFFSMCSSTTSSSSCISTSSSS
V6V532	Corynebacterium ulcerans NCTC 12077	Corynebacterium-2	MEVEGLEVNDYVDADDTAFFSMCSSTTSSSSCISTSSSS
H8LVL1	Corynebacterium pseudotuberculosis P54B96	Corynebacterium-2	MEIEGLEVNDYVDADDTAFFSMCSSTTSSSSCISTSSSSS
I3QZ39	Corynebacterium pseudotuberculosis 258	Corynebacterium-2	MEIEGLEVNDYVDADDTAFFSMCSSTTSSSSCISTSSS
H2G7E8	Corynebacterium diphtheriae (strain 31A)	Corynebacterium-2	MEVEGLEVNDYVDADDTAFFSMCSSTTSSSSCISTSSS
I7H3D9	Corynebacterium ulcerans 0102	Corynebacterium-2	MEVEGLEVNDYVDADDTAFFSMCSSTTSSSSCISTSSSS
H2HPZ9	Corynebacterium diphtheriae (strain HC03)	Corynebacterium-2	MEVEGLEVNDYVDADDTAFFSMCSSTTSSSSCISTSSS
H2GFF8	Corynebacterium diphtheriae (strain INCA 402)	Corynebacterium-2	MEVEGLEVNDYVDADDTAFFSMCSSTTSSSSCISTSSS
G4QW45	Corynebacterium pseudotuberculosis 42/02-A	Corynebacterium-2	MEIEGLEVNDYVDADDTAFFSMCSSTTSSSSCISTSSSSS
D9Q435	Corynebacterium pseudotuberculosis (strain 1002)	Corynebacterium-2	MEIEGLEVNDYVDADDTAFFSMCSSTTSSSSCISTSSSSS
I4AVE0	Corynebacterium pseudotuberculosis Cp162	Corynebacterium-3
Uniprot	Organism	TOMM annotation	Precursor
D3VML8	Bacillus amyloliquefaciens (Bacillus velezensis)	Plantazolicin	MTQIKVPTALIASVHGEGQHLFEPMAARCTCTTIISSSSTF
A0A010PAJ8	Nesterenkonia sp. AN1	Plantazolicin
H2AEQ7	Bacillus amyloliquefaciens subsp. plantarum CAU B946	Plantazolicin
A7Z2A6	Bacillus amyloliquefaciens subsp. plantarum (strain DSM 23117 / BGSC 10A6 / FZB42)	Plantazolicin
L0BIQ8	Bacillus amyloliquefaciens subsp. plantarum AS43.3	Plantazolicin
U5X204	Bacillus amyloliquefaciens CC178	Plantazolicin
B4ADV5	Bacillus pumilus ATCC 7061	Plantazolicin
A0A016QBT5	Bacillus amyloliquefaciens EBL11	Plantazolicin
A0A059NDF8	Bacillus safensis FO-36b	Plantazolicin
A9ERM4	Sorangium cellulosum (strain So ce56) (Polyangium cellulosum (strain So ce56))	Plantazolicin
B0RCU6	Clavibacter michiganensis subsp. sepedonicus (strain ATCC 33113 / DSM 20744 / JCM 9667 / LMG 2889 / C-1) (Corynebacterium sepedonicum)	Plantazolicin
B1VIM0	Corynebacterium urealyticum (strain ATCC 43042 / DSM 7109)	Plantazolicin
M4KFI5	Corynebacterium urealyticum DSM 7111	Plantazolicin
Uniprot	Organism	TOMM annotation	Precursor
C2P7R5	Bacillus cereus 172560W	Hakacin	MEQKKSLDIKLTESGKINYAHTPDSPGCAGGCVGTTSCTGVDPTKPGVWQRCSGK
R8DMB6	Bacillus cereus VD133	Hakacin	MEQKKSLDIKLTESGKINYAHTPDSPGCAGGCVGTTSCTGVDPTKPGVWQRCSGK
J3U9N4	Bacillus thuringiensis HD-771	Hakacin	MEQKKSLDIKLTESGKINYAHTPDSPGCAGGCVGTTSCTGVDPTKPGVWQRCSGK
C3DW65	Bacillus thuringiensis serovar sotto str. T04001	Hakacin	MEQKKSLDIKLTESGKINYAHTPDSPGCAGGCVGTTSCTGVDPTKPGVWQRCSGK
J8K039	Bacillus cereus VD148	Hakacin	MEQKKSLDIKLTESGKINYAHTPDSPGCSGGCIGTTSCTGVDPTKPGVWQRCSGK
R8NKU4	Bacillus cereus VD214	Hakacin	MEQKKSLDIKLTESGKINYAHTPDSPGCSGGCIGTTSCTGVDPTKPGVWQRCSGK
J8YKJ3	Bacillus cereus BAG4X2-1	Hakacin	MEQKKSLDIKLTESGKINYAHTPDSPGCSGGCIGTTSCTGVDPTKPGVWQRCSGK
J8DAC1	Bacillus cereus HuB4-10	Hakacin	MEQKKSLDIKLTESGKINYAHTPDSPGCSGGCIGTTSCTGVDPTKPGVWQRCSGK
J9CXS0	Bacillus cereus HuB2-9	Hakacin	MEQKKSLDIKLTESGKINYAHTPDSPGCSGGCIGTTSCTGVDPTKPGVWQRCSGK
J8DPZ8	Bacillus cereus HuB5-5	Hakacin	MEQKKSLDIKLTESGKINYAHTPDSPGCSGGCIGTTSCTGVDPTKPGVWQRCSGK
R8ME06	Bacillus cereus HuA2-3	Hakacin	MEQKKSLDIKLTESGKINYAHTPDSPGCSGGCIGTTSCTGVDPTKPGVWQRCSGK
J8JJK8	Bacillus cereus VD115	Hakacin	MEQKKSLDIKLTESGKINRAKEHYTGCAGAGCGGSTSCLGPKPIKIGGDLWKKCSG
B3ZUC7	Bacillus cereus 03BB108	Hakacin	MEQKKILDIKLTETGKINYAHKPDDSGCAGCMGCAGGTGCAGTGCIGQGVWKKCSGK
A0R9H7	Bacillus thuringiensis (strain Al Hakam)	Hakacin	MENARRQSSEGKEAIQMEQKKILDIKLTETGKINYAHKPDDSGCAGCMGCAGGTGCAGTGCIGQGVWKKCSGK
C2NCP9	Bacillus cereus BGSC 6E1	Hakacin	MENARGQSSEGKEAIQMEQKKILDIKLTETGKINYAHKPDDSGCAGCMGCAGGTGCAGTGCIGQGVWKKCSGK
G8U589	Bacillus cereus F837/76	Hakacin	MEQKKILDIKLTETGKINYAHKPDDSGCAGCMGCAGGTGCAGTGCIGQGVWKKCSGK
Uniprot	Organism	TOMM annotation	Precursor
J3XAM4	Bacillus thuringiensis HD-789	Heterocycloanthracin	MTKIFILASTLSLSFFSGLNIGNAATENFRPLTNAIVQNSDHFAEGNSKDNNKPPGNNGSQNDSGSGDNGSGGNGSGGSGSGDNGSGGNGSGGNGSGGNGSGGSGSGGNGSGGNGSGGNGSGGNGSGGNGSGGNGSGGNGSGGNGSGGNGSKGGNRVKDDSSSQGGNGSQGGNRVKGDSSGNGSQGGNVKDNAKKQGDKLPNTATHYPASILMGLSTFLIGMLLFIRRKNAK
J3AEK0	Brevibacillus sp. BC25	Heterocycloanthracin	MNEATLVRSRCGGCGRCHRCSCGRCSRCSCSCSCSCSCSCSCSCSCSCSCSCSCFFPCFIVVNDDL
C0ZD21	Brevibacillus brevis (strain 47 / JCM 6285 / NBRC 100599)	Heterocycloanthracin	MNDATLVRGRCGGCGRCGGCSRCSCGRCGRCSCSCSCSCSCSCSCSCTCSCTCFFPCFIVFDDF
M5P7H2	Bacillus sonorensis L12	Heterocycloanthracin	MTAWDPNRHEVNAKHCASCWSCGSCASCASCWSCASCWSCAGHCCWSCGSCWHGGGM
F7TR48		Heterocycloanthracin	MDDFQNELKKLKVDKFQGGDVSPWENESQQDAMLVQRRCGRCHRCSCSCSCSCSCSCSCSCSCSCVCLFINCFRCSRCSRCF
U4WLV9	Brevibacillus laterosporus PE36	Heterocycloanthracin	MDDFQNELKKLRVDKFQGGDVSPWENESQQDAMLVQRRCGRCHRCSCSCSCSCSCSCSCSCSCSCVCLFINCFRCSRCSRCF
H0U7X3	Brevibacillus laterosporus GI-9	Heterocycloanthracin	MDDFQNELKKLKVDKFQGGDVSPWENESQQDAMLVQRRCGRCHRCSCSCSCSCSCSCSCSCSCSCSCSCFCIFLNCFRCSRCSRCF
F8CSG8	Geobacillus thermoglucosidasius (strain C56-YS93)	Heterocycloanthracin	MYNFQNELQMLGLDDFAAGEVMVWDPQTQTYLIDDARQFGGRCGGFGRCFGQCFGQCFGQCFGQCFGQCFGQCFGQCFGQCFGRCGGRCGGS
I0JLK1	Halobacillus halophilus (strain ATCC 35676 / DSM 2266 / JCM 20832 / NBRC 102448/ NCIMB 2269) (Sporosarcina halophila)	Heterocycloanthracin	MNQFQNELQHLDVGEFHAQQLVPSEQAHNYGQDSRLIGGFGFVCFGCFGCFRCAGCGGCGGCGGCARCGGCGGCGGCARCGRCAGCGRCGR
I3E903	Bacillus methanolicus MGA3	Heterocycloanthracin	MGGFGRCFSCFSCSNCFNCSNCVSCFSCFRCFNCFSCSRCSNCSRCSNCSRCGGGRCGGGRCGGGRCGG
K6DW91	Bacillus bataviensis LMG 21833	Heterocycloanthracin	MRCGGFGRCGGFGRCGGFGRCGGFGCGGFGGCGGCGGCGGCFGFSCFGIGFSCFGIGFI
L5N885	Halobacillus sp. BAB-2008	Heterocycloanthracin	MILSLEQSLKEGTDMNHFKNDLQNLNVGEYRAQPLTPNDQANVYGNDARLCVFGCFGCFNCFRCAGCGGCGGCGGCAGCARCGGCGGCARCGGCARCGR		MNHFKNDLQNLNVGEYRAQPLTPNDQANVYGNDARLCVFGCFGCFNCFRCAGCGGCGGCGGCAGCARCGGCGGCARCGGCARCGR
D5DU93	Bacillus megaterium (strain ATCC 12872 / QMB1551)	Heterocycloanthracin	MDQDRQFGIFFRCFSCFSCFTCFNCFNCFNCFRCSNCFRCGGNCGGRCGGNCGGRCGGGRCGG
D6TFI2	Ktedonobacter racemifer DSM 44963	Heterocycloanthracin
M9LC22	Paenibacillus popilliae ATCC 14706	Heterocycloanthracin
N0AKL0	Bacillus sp. 1NLA3E	Heterocycloanthracin
S9TZQ1	Paenibacillus alvei TS-15	Heterocycloanthracin
S9UM01	Paenibacillus alvei A6-6i-x	Heterocycloanthracin
U1WQ44	Aneurinibacillus aneurinilyticus ATCC 12856	Heterocycloanthracin
C5D552	Geobacillus sp. (strain WCH70)	Heterocycloanthracin
E1XPH3	Streptococcus pneumoniae serotype 1 (strain INV104)	Heterocycloanthracin
M5K5V9	Streptococcus pneumoniae PCS8203	Heterocycloanthracin
F3X4C7	Streptococcus pneumoniae GA47901	Heterocycloanthracin
M7MZU7	Streptococcus pneumoniae PCS8235	Heterocycloanthracin
M5KCD5	Streptococcus pneumoniae PCS8106	Heterocycloanthracin
V7Q377	Bacillus sp. CPSM8	Heterocycloanthracin
W7RGT0	Bacillus licheniformis S 16	Heterocycloanthracin
R9TSE4	Bacillus licheniformis 9945A	Heterocycloanthracin
T5HW17	Bacillus licheniformis CG-B52	Heterocycloanthracin
Q65LW2	Bacillus licheniformis (strain DSM 13 / ATCC 14580)	Heterocycloanthracin
I0U5M9	Geobacillus thermoglucosidans TNO-09.020	Heterocycloanthracin
E5W5F5	Bacillus sp. BT1B_CT2	Heterocycloanthracin
I0UDL4	Bacillus licheniformis WX-02	Heterocycloanthracin
E5WKT0	Bacillus sp. 2_A_57_CT2	Heterocycloanthracin
F5LQX4	Paenibacillus sp. HGF7	Heterocycloanthracin
S3AGV4	Paenibacillus sp. HGH0039	Heterocycloanthracin
I3DVS6	Bacillus methanolicus PB1	Heterocycloanthracin
F8FKA1	Paenibacillus mucilaginosus (strain KNP414)	Heterocycloanthracin
I0BR67	Paenibacillus mucilaginosus K02	Heterocycloanthracin
H6NNG6	Paenibacillus mucilaginosus 3016	Heterocycloanthracin
H3SDN0	Paenibacillus dendritiformis C454	Heterocycloanthracin
H3SIB5	Paenibacillus dendritiformis C454	Heterocycloanthracin
L5MW49	Brevibacillus agri BAB-2500	Heterocycloanthracin
J2HAL3	Brevibacillus sp. CF112	Heterocycloanthracin
J9HV23	Alicyclobacillus hesperidum URH17-3-68	Heterocycloanthracin
K4Z7S3	Paenibacillus alvei DSM 29	Heterocycloanthracin
S9UIG6	Paenibacillus alvei A6-6i-x	Heterocycloanthracin
S9STL9	Paenibacillus alvei TS-15	Heterocycloanthracin
K6CFU3	Bacillus azotoformans LMG 9581	Heterocycloanthracin
E3IFL2	Geobacillus sp. (strain Y4.1MC1)	Heterocycloanthracin
A0A023DUE7	Geobacillus thermoglucosidasius NBRC 107763	Heterocycloanthracin
J8FIA2	Bacillus cereus MC67	Heterocycloanthracin
J8ZAU2	Bacillus cereus BAG6O-1	Heterocycloanthracin
J8F1E9	Bacillus cereus VD078	Heterocycloanthracin
C2MHS9	Bacillus cereus m1293	Heterocycloanthracin
R8RDQ6	Bacillus cereus BAG5X12-1	Heterocycloanthracin
C2X8U3	Bacillus cereus F65185	Heterocycloanthracin
C2USB4	Bacillus cereus Rock3-28	Heterocycloanthracin
C2TTU2	Bacillus cereus Rock1-3	Heterocycloanthracin
R8T0F4	Bacillus cereus VD140	Heterocycloanthracin
B3ZTC6	Bacillus cereus 03BB108	Heterocycloanthracin
J8E6B8	Bacillus cereus HuB4-10	Heterocycloanthracin
C3DGT5	Bacillus thuringiensis serovar sotto str. T04001	Heterocycloanthracin
C2ZLI4	Bacillus cereus AH1273	Heterocycloanthracin
B0QIR8	Bacillus anthracis str. A0442	Heterocycloanthracin
W7H999	Bacillus anthracis 52-G	Heterocycloanthracin
R8FN77	Bacillus cereus BAG1X2-2	Heterocycloanthracin
B1UQ48	Bacillus anthracis str. A0174	Heterocycloanthracin
F0PSE0	Bacillus thuringiensis subsp. finitimus (strain YBT-020)	Heterocycloanthracin
C3FZY3	Bacillus thuringiensis serovar andalousiensis BGSC 4AW1	Heterocycloanthracin
R8HBL1	Bacillus cereus VD196	Heterocycloanthracin
B7JEU6	Bacillus cereus (strain AH820)	Heterocycloanthracin
B9IU55	Bacillus cereus (strain Q1)	Heterocycloanthracin
C2WFM7	Bacillus cereus Rock3-44	Heterocycloanthracin
C3P484	Bacillus anthracis (strain A0248)	Heterocycloanthracin
J7ZUU0	Bacillus cereus HuA2-4	Heterocycloanthracin
R8KW43	Bacillus cereus MC118	Heterocycloanthracin
J8BFA3	Bacillus cereus ISP3191	Heterocycloanthracin
B1EY16	Bacillus anthracis str. A0389	Heterocycloanthracin
J8PLL0	Bacillus cereus VDM062	Heterocycloanthracin
R8C7Z6	Bacillus cereus str. Schrouff	Heterocycloanthracin
J8HRF9	Bacillus cereus VD048	Heterocycloanthracin
D5TTI8	Bacillus thuringiensis (strain BMB171)	Heterocycloanthracin
V5M914	Bacillus thuringiensis YBT-1518	Heterocycloanthracin
Q63EB4	Bacillus cereus (strain ZK / E33L)	Heterocycloanthracin
C3BHH9	Bacillus pseudomycoides DSM 12442	Heterocycloanthracin
M4L5Y4	Bacillus thuringiensis serovar kurstaki str. HD73	Heterocycloanthracin
C3CFT0	Bacillus thuringiensis Bt407	Heterocycloanthracin
J8HHP2	Bacillus cereus VD014	Heterocycloanthracin
W7XMI6	Bacillus anthracis CZC5	Heterocycloanthracin
M1Q5N1	Bacillus thuringiensis serovar thuringiensis str. IS5056	Heterocycloanthracin
J9C9V8	Bacillus cereus HuA2-1	Heterocycloanthracin
J8LWN0	Bacillus cereus VD156	Heterocycloanthracin
R8QJ02	Bacillus cereus ISP2954	Heterocycloanthracin
W4E8C3	Bacillus weihenstephanensis FSL H7-687	Heterocycloanthracin
J8GAZ3	Bacillus cereus MSX-A12	Heterocycloanthracin
J8K9G9	Bacillus cereus VD148	Heterocycloanthracin
C2V8S8	Bacillus cereus Rock3-29	Heterocycloanthracin
B7IM91	Bacillus cereus (strain G9842)	Heterocycloanthracin
J8BE04	Bacillus cereus BAG6X1-2	Heterocycloanthracin
C2SGZ8	Bacillus cereus BDRD-ST196	Heterocycloanthracin
C3CYK7	Bacillus thuringiensis serovar thuringiensis str. T01001	Heterocycloanthracin
J8CB29	Bacillus cereus CER057	Heterocycloanthracin
A9VJX6	Bacillus weihenstephanensis (strain KBAB4)	Heterocycloanthracin
D8H648	Bacillus cereus var. anthracis (strain CI)	Heterocycloanthracin
J8D2V4	Bacillus cereus MSX-D12	Heterocycloanthracin
C2VQP1	Bacillus cereus Rock3-42	Heterocycloanthracin
B3YXE8	Bacillus cereus W	Heterocycloanthracin
R8PEG0	Bacillus cereus VD136	Heterocycloanthracin
Q813U7	Bacillus cereus (strain ATCC 14579 / DSM 31)	Heterocycloanthracin
R8NFN1	Bacillus cereus VD214	Heterocycloanthracin
J8RVT8	Bacillus cereus BAG2X1-1	Heterocycloanthracin
C2YNN0	Bacillus cereus AH1271	Heterocycloanthracin
C1ELG2	Bacillus cereus (strain 03BB102)	Heterocycloanthracin
B5UHZ1	Bacillus cereus AH1134	Heterocycloanthracin
B5VBL0	Bacillus cereus H3081.97	Heterocycloanthracin
R8GKW9	Bacillus cereus BAG1X2-3	Heterocycloanthracin
J8IEV1	Bacillus cereus VD166	Heterocycloanthracin
J8SN58	Bacillus cereus BAG2X1-3	Heterocycloanthracin
J7W3W5	Bacillus cereus VD142	Heterocycloanthracin
B3ZCB1	Bacillus cereus NVH0597-99	Heterocycloanthracin
J7X0X2	Bacillus cereus BAG3O-2	Heterocycloanthracin
J7WY52	Bacillus cereus IS075	Heterocycloanthracin
J7WBW1	Bacillus cereus VD022	Heterocycloanthracin
V8PMU7	Bacillus thuringiensis serovar aizawai str. Hu4-2	Heterocycloanthracin
C2R541	Bacillus cereus m1550	Heterocycloanthracin
C2Q8Z6	Bacillus cereus R309803	Heterocycloanthracin
J8RMI3	Bacillus cereus BAG1X1-2	Heterocycloanthracin
R8QLQ4	Bacillus cereus VD118	Heterocycloanthracin
J8L9U8	Bacillus cereus VD154	Heterocycloanthracin
J8VQN7	Bacillus cereus BAG4X2-1	Heterocycloanthracin
C2RK02	Bacillus cereus BDRD-ST24	Heterocycloanthracin
R8DQL2	Bacillus cereus BAG1X1-1	Heterocycloanthracin
J6E720	Bacillus anthracis str. UR-1	Heterocycloanthracin
C2TDH3	Bacillus cereus 95/8201	Heterocycloanthracin
C2NEM4	Bacillus cereus BGSC 6E1	Heterocycloanthracin
J8ZXU8	Bacillus cereus BAG6O-2	Heterocycloanthracin
J8NTY2	Bacillus cereus VD200	Heterocycloanthracin
C3IGH4	Bacillus thuringiensis IBL 4222	Heterocycloanthracin
S3I1J0	Bacillus cereus BAG2O-2	Heterocycloanthracin
C3GY20	Bacillus thuringiensis serovar huazhongensis BGSC 4BD1	Heterocycloanthracin
V8Q400	Bacillus thuringiensis serovar aizawai str. Leapi01	Heterocycloanthracin
J6P984	Bacillus anthracis str. BF1	Heterocycloanthracin
R8CSQ7	Bacillus cereus HuA2-9	Heterocycloanthracin
K4LS24	Bacillus thuringiensis Bt407	Heterocycloanthracin
C3E0K2	Bacillus thuringiensis serovar pakistani str. T13001	Heterocycloanthracin
J8RR98	Bacillus cereus BAG2X1-2	Heterocycloanthracin
I0CYZ5	Bacillus anthracis str. H9401	Heterocycloanthracin
R8SJF9	Bacillus cereus BMG1.7	Heterocycloanthracin
J8C313	Bacillus cereus CER074	Heterocycloanthracin
C2MXV8	Bacillus cereus ATCC 10876	Heterocycloanthracin
J7Z1W3	Bacillus cereus BAG4O-1	Heterocycloanthracin
R8HS10	Bacillus cereus VD021	Heterocycloanthracin
B1GHN2	Bacillus anthracis str. A0465	Heterocycloanthracin
J7Y4D7	Bacillus cereus BAG3X2-1	Heterocycloanthracin
C3A2Z2	Bacillus mycoides DSM 2048	Heterocycloanthracin
C2XQZ9	Bacillus cereus AH603	Heterocycloanthracin
R8PGW5	Bacillus cereus VDM053	Heterocycloanthracin
C2Y7Q3	Bacillus cereus AH676	Heterocycloanthracin
J8YTL6	Bacillus cereus HD73	Heterocycloanthracin
C2S0Q4	Bacillus cereus BDRD-ST26	Heterocycloanthracin
W7GYQ0	Bacillus anthracis 9080-G	Heterocycloanthracin
J8ZC42	Bacillus cereus HuB2-9	Heterocycloanthracin
R8QW03	Bacillus cereus VDM006	Heterocycloanthracin
R8U2E7	Bacillus cereus VDM021	Heterocycloanthracin
J8K9D0	Bacillus cereus VD115	Heterocycloanthracin
A0RB74	Bacillus thuringiensis (strain Al Hakam)	Heterocycloanthracin
J8K0D6	Bacillus cereus VD107	Heterocycloanthracin
U5ZXR8	Bacillus toyonensis BCT-7112	Heterocycloanthracin
C3B0R8	Bacillus mycoides Rock3-17	Heterocycloanthracin
C3BZB3	Bacillus thuringiensis serovar tochigiensis BGSC 4Y1	Heterocycloanthracin
C2WZ08	Bacillus cereus Rock4-18	Heterocycloanthracin
C3GFT8	Bacillus thuringiensis serovar pondicheriensis BGSC 4BA1	Heterocycloanthracin
C3HXF3	Bacillus thuringiensis IBL 200	Heterocycloanthracin
R8I345	Bacillus cereus BAG1O-1	Heterocycloanthracin
B0Q2U4	Bacillus anthracis str. A0193	Heterocycloanthracin
J9ANT4	Bacillus cereus BAG6X1-1	Heterocycloanthracin
B7I0G9	Bacillus cereus (strain AH187)	Heterocycloanthracin
R8EV78	Bacillus cereus VD133	Heterocycloanthracin
J8FVH5	Bacillus cereus VD102	Heterocycloanthracin
U1WHU3	Bacillus thuringiensis T01-328	Heterocycloanthracin
W4EVL4	Bacillus weihenstephanensis FSL R5-860	Heterocycloanthracin
C2WJH0	Bacillus cereus Rock4-2	Heterocycloanthracin
J8CUF9	Bacillus cereus HuA4-10	Heterocycloanthracin
J8PHB3	Bacillus cereus VDM034	Heterocycloanthracin
R8SG80	Bacillus cereus HuB4-4	Heterocycloanthracin
J8ERV6	Bacillus cereus HuB5-5	Heterocycloanthracin
J7ZBI6	Bacillus cereus BAG3X2-2	Heterocycloanthracin
K0FIP3	Bacillus thuringiensis MC28	Heterocycloanthracin
C2PBY5	Bacillus cereus MM3	Heterocycloanthracin
C3FH68	Bacillus thuringiensis serovar berliner ATCC 10792	Heterocycloanthracin
W8HWV1	Bacillus anthracis str. SVA11	Heterocycloanthracin
J8FKS3	Bacillus cereus MSX-A1	Heterocycloanthracin
J8NMH9	Bacillus cereus VDM022	Heterocycloanthracin
J8MCP2	Bacillus cereus BAG1X1-3	Heterocycloanthracin
W4RAD5	Bacillus weihenstephanensis NBRC 101238 = DSM 11821	Heterocycloanthracin
R8UE28	Bacillus cereus VD184	Heterocycloanthracin
F0PUG5	Bacillus thuringiensis subsp. finitimus (strain YBT-020)	Heterocycloanthracin
J7XVV3	Bacillus cereus AND1407	Heterocycloanthracin
R8JAZ8	Bacillus cereus IS195	Heterocycloanthracin
C3EHU4	Bacillus thuringiensis serovar kurstaki str. T03a001	Heterocycloanthracin
R8M6M1	Bacillus cereus HuA2-3	Heterocycloanthracin
R8IGF7	Bacillus cereus K-5975c	Heterocycloanthracin
J8MV36	Bacillus cereus VD169	Heterocycloanthracin
W0C7P6	Bacillus anthracis str. A16R	Heterocycloanthracin
C2SXY0	Bacillus cereus BDRD-Cer4	Heterocycloanthracin
R8KF15	Bacillus cereus BAG2O-3	Heterocycloanthracin
J9BBE9	Bacillus cereus BtB2-4	Heterocycloanthracin
J9BW32	Bacillus cereus HuB1-1	Heterocycloanthracin
A0A011RHQ1	Bacillus anthracis str. 95014	Heterocycloanthracin
C2UAW4	Bacillus cereus Rock1-15	Heterocycloanthracin
J8QHV0	Bacillus cereus BAG1O-2	Heterocycloanthracin
R8VSV1	Bacillus cereus BAG3O-1	Heterocycloanthracin
R8FUE6	Bacillus cereus BAG1X2-1	Heterocycloanthracin
M4H7S4	Bacillus cereus FRI-35	Heterocycloanthracin
G8UFR1	Bacillus cereus F837/76	Heterocycloanthracin
C2QQ04	Bacillus cereus ATCC 4342	Heterocycloanthracin
C2Z4W9	Bacillus cereus AH1272	Heterocycloanthracin
C3EYM5	Bacillus thuringiensis serovar monterrey BGSC 4AJ1	Heterocycloanthracin
J7ZW92	Bacillus cereus BAG5O-1	Heterocycloanthracin
R8TYT1	Bacillus cereus B5-2	Heterocycloanthracin
B0AQ63	Bacillus anthracis str. A0488	Heterocycloanthracin
Q81TK4	Bacillus anthracis	Heterocycloanthracin
C3HF02	Bacillus thuringiensis serovar pulsiensis BGSC 4CC1	Heterocycloanthracin
R8N8S9	Bacillus cereus VD146	Heterocycloanthracin
R8DDG6	Bacillus cereus HuA3-9	Heterocycloanthracin
R8EXW1	Bacillus cereus VDM019	Heterocycloanthracin
C2PSZ5	Bacillus cereus AH621	Heterocycloanthracin
A7GMD1	Bacillus cereus subsp. cytotoxis (strain NVH 391-98)	Heterocycloanthracin
Q4MK28	Bacillus cereus G9241	Heterocycloanthracin
B3JB01	Bacillus anthracis str. Tsiankovskii-I	Heterocycloanthracin
R8IJW2	Bacillus cereus IS845/00	Heterocycloanthracin
W0CUH7	Bacillus anthracis str. A16	Heterocycloanthracin
R8KE53	Bacillus cereus BAG2O-1	Heterocycloanthracin
S3IBK3	Bacillus cereus BAG1O-3	Heterocycloanthracin
G9QAG0	Bacillus sp. 7_6_55CFAA_CT2	Heterocycloanthracin
R8YCM7	Bacillus cereus TIAC219	Heterocycloanthracin
F2GZN1	Bacillus thuringiensis serovar chinensis CT-43	Heterocycloanthracin
Q6HLT1	Bacillus thuringiensis subsp. konkukian (strain 97-27)	Heterocycloanthracin
J8AZK3	Bacillus cereus BAG5X2-1	Heterocycloanthracin
C3LAU6	Bacillus anthracis (strain CDC 684 / NRRL 3495)	Heterocycloanthracin
J8I311	Bacillus cereus VD045	Heterocycloanthracin
R8MUV8	Bacillus cereus HuB13-1	Heterocycloanthracin
N1LGD3	Bacillus sp. GeD10	Heterocycloanthracin
Q73BP1	Bacillus cereus (strain ATCC 10987)	Heterocycloanthracin
W7GEZ9	Bacillus anthracis 8903-G	Heterocycloanthracin
H0NRY4	Bacillus cereus NC7401	Heterocycloanthracin
R8M1H5	Bacillus cereus VD131	Heterocycloanthracin
J7ZZX8	Bacillus cereus BAG4X12-1	Heterocycloanthracin
C3AUU0	Bacillus mycoides Rock1-4	Heterocycloanthracin
C2NVW6	Bacillus cereus 172560W	Heterocycloanthracin
J8ASH1	Bacillus cereus BAG5X1-1	Heterocycloanthracin
B7HH16	Bacillus cereus (strain B4264)	Heterocycloanthracin
Uniprot	Organism	TOMM annotation	Precursor
K4MHF8	Streptomyces sp. BC16019	Bottromycin
K4JZA2	Streptomyces sp. WMMB 272	Bottromycin
L1L6K6	Streptomyces ipomoeae 91-03	Bottromycin	MWSWSGAPTVRPRRCSRCAGGWVPGSGCGRSCTSSPGSPSGTGRT
K0P4N8	Streptomyces bottropensis	Bottromycin
K4MJT7	Streptomyces sp. BC16019	Bottromycin
C9Z182	Streptomyces scabies (strain 87.22) (Streptomyces scabiei)	Bottromycin
C9Z183	Streptomyces scabies (strain 87.22) (Streptomyces scabiei)	Bottromycin
L1L6X4	Streptomyces ipomoeae 91-03	Bottromycin	MWSWSGAPTVRPRRCSRCAGGWVPGSGCGRSCTSSPGSPSGTGRT
K0NZY4	Streptomyces bottropensis	Bottromycin
K4JVC6	Streptomyces sp. WMMB 272	Stand-Alone
M2DEZ8	Treponema denticola ASLM	Stand-Alone
M2SGT2	Treponema denticola US-Trep	Stand-Alone
E9S3U2	Treponema denticola F0402	Stand-Alone
M2S1G0	Treponema denticola US-Trep	Stand-Alone
M2DQP4	Treponema denticola ASLM	Stand-Alone
M2I993	Streptococcus mutans M2A	Stand-Alone
J3JP50	Streptococcus ratti FA-1 = DSM 20564	Stand-Alone
M2G4H2	Streptococcus mutans NMT4863	Stand-Alone
M2GNN7	Streptococcus mutans N29	Stand-Alone
Uniprot	Organism	TOMM annotation	Precursor
M0J8R9	Haloferax denitrificans ATCC 35960	Haloazolisin	MRRRTVRSSTWSGTGIWTRMPWTSSSSLRSSTSEYSSSAGVSGSSS
L5NZ69	Haloferax sp. BAB2207	Haloazolisin	MRRRTVRSSTWSGTGIWTRMPWTSSSSLRSSTSEYSSSAGVSGSSS
M0IU38	Haloferax sulfurifontis ATCC BAA-897	Haloazolisin	MRRRTVRSSTWSGTGIWTRMPWTSSSSLRSSTSEYSSSAGVSGSSP
M0HEY3	Haloferax gibbonsii ATCC 33959	Haloazolisin	MRRRTVRSSTWSGTGIWTRMPWTSSSSLRSSTSEYSSSAGVSGSSS
M0H4K8	Haloferax lucentense (strain DSM 14919 / JCM 9276 / NCIMB 13854 / Aa 2.2) (Haloferax alicantei)	Haloazolisin	MRRRTVRSSTWSGTGIWTRMPWTSSSSLRSSTSEYSSSAGVSGSSS
D4GXF8	Haloferax volcanii (strain ATCC 29605 / DSM 3757 / JCM 8879 / NBRC 14742 / NCIMB 2012 / VKM B-1768 / DS2) (Halobacterium volcanii)	Haloazolisin	MRRRTVRSSTWSGTGIWTRMPWTSSSSLRSSTSEYSSSAGVSGSSS
M0F845	Haloferax sp. ATCC BAA-646	Haloazolisin	MRRRTVRSSTWSGTGIWTRMPWTSSSSLRSSTSEYSSSAGVSGSSS
M0G0V0	Haloferax sp. ATCC BAA-644	Haloazolisin	MRRRTVRSSTWSGTGIWTRMPWTSSSSLRSSTSEYSSSAGVSGSSS
M0G240	Haloferax sp. ATCC BAA-645	Haloazolisin	MRRRTVRSSTWSGTGIWTRMPWTSSSSLRSSTSEYSSSAGVSGSSS
M0HPN7	Haloferax alexandrinus JCM 10717	Haloazolisin	MRRRTVRSSTWSGTGIWTRMPWTSSSSLRSSTSEYSSSAGVSGSSS
I3R8G2	Haloferax mediterranei (strain ATCC 33500 / DSM 1411 / JCM 8866 / NBRC 14739 / NCIMB 2177 / R-4) (Halobacterium mediterranei)	Haloazolisin	MTISLSRYAVFSKWSSNRTRRTSPASGASSSCSTVTSRVTCSGTSRTTVSSSS
M0CFD5	Haloterrigena limicola JCM 13563	Haloazolisin	MPPASWWSSDWSVPLYGVAASTPSGTYSSSSSGSSLR
M0C4F6	Haloterrigena salina JCM 13891	Haloazolisin	MPPASWWSSDLSVPLYGVAASTPSGTYSSSSSGSSLR
M0DGB5	Halorubrum tebenquichense DSM 14210	Haloazolisin	MLRLISATDSTSAVWASTTPSARSGSSSGSSSTGICS
M0EF95	Halorubrum californiensis DSM 19288	Haloazolisin	MFALISATDSISAVWASTTPSARSGSSSGSSKTGICS
M0JWS3	Haloarcula sinaiiensis ATCC 33800	Haloazolisin	MPATNTTISQMTRSSTATSTSPPGISTGSDGSKG
M0KT56	Haloarcula argentinensis DSM 12282	Haloazolisin	MPATNTTISQITRSSTVTSTSPPGSSTGSDGSNG
F7PG55	Halorhabdus tiamatea SARL4B	Haloazolisin	MPLERPDCRCFHEKIYVKWSIRYAYSGYSSVSSSTRSLTFSMTRSSSGASTTS
M0LAQ7	Haloarcula japonica DSM 6131	Haloazolisin	MDVKTSARVPQSAPQSYSVYSSVSSSTRSLTSATTSSSWGASTTS
U3A185	Halarchaeum acidiphilum MH1-52-1	Haloazolisin	MHGWVGVSSRQAQPVRSLDSPMSKPTGVGSSGSSGSATVYSTVT
L9ZLE4	Natrinema altunense JCM 12890	Haloazolisin	MDCSDSSARHRTCYRWRPTTCKLSRWGCPSCSGSSSSSRSCGATATRSRRCW
M0LKI9	Halobiforma lacisalsi AJ5	Haloazolisin	MTTRAIGTRTRTRTRSRSRSNAPKARATTATGSSSSPLASRTPTTSGTSSRDSPTSRSSTG
M0AWI0	Natrialba asiatica (strain ATCC 700177 / DSM 12278 / JCM 9576 / FERM P-10747 / NBRC 102637 / 172P1)	Haloazolisin	MLSPGSRSLRYSPKTVSAALLYASTISTIDQTVTTTTARTSAPATRSGSSSCTCSGSCKCRF
M0ABE5	Natrialba taiwanensis DSM 12281	Haloazolisin	MCYDRPVSPQPTTVNEYAATKPEVLQSYFHYYNSYCMGGRSTVIDGESTTAIADCTLGRGRATIQH
M0IBT5	Haloferax mucosum ATCC BAA-1512	Haloazolisin	MGIGRLFETKIRDQWAGVAAYLRDALDRLETGELQFTVTGGRSNSTFSNGESRGERRTRR
M0N228	Halococcus thailandensis JCM 13552	Haloazolisin	MRPTRSRTSNRSTPRASSTWTPYSATTTTTSSRCSKTTSR
B0R5J6	Halobacterium salinarum (strain ATCC 29341 / DSM 671 / R1)	Haloazolisin	MSATTRLRCHQCGRTASRDDWSSATHPSLGEMTQCPGCGSTDIQGNH
J3EVZ2	Halogranum salarium B-1	Haloazolisin	MFASIVPFVTRHPRLVLTIVLLVLAIAVQGTVSAETTTPLELGDPTVEPNSGHDSGTGP
B9LQJ3	Halorubrum lacusprofundi (strain ATCC 49239 / DSM 5036 / JCM 8891 / ACAM 34)	Haloazolisin	MTNRWMLVSSPAAPCVRNTPSTASTASTSASGSTSMGE
M1XL76	Natronomonas moolapensis (strain DSM 18674 / JCM 14361 / 8.8.11)	Haloazolisin	MDQNVGSMDKKLRTLTGAVAGAVSLAVLAGAVPLPTVLSPALGVVAIMMLGTALTGTCGVYSLLGVDTCSRSGRGSL
R4W769	Salinarchaeum sp. Harcht-Bsk1	Haloazolisin	MRRASACPSSFPRTTTSSCTRSGSTASSTCSRTSESRSTVAR
M0P9F4	Halorubrum kocurii JCM 14978	Haloazolisin
M0N2B1	Halococcus salifodinae DSM 8989	Haloazolisin
G2MK23	halophilic archaeon DL31	Haloazolisin
E7QQK7	Haladaptatus paucihalophilus DX253	Haloazolisin
M0HGX0	Haloferax elongans ATCC BAA-1513	Haloazolisin
M0M0F8	Halococcus morrhuae DSM 1307	Haloazolisin
C7NX98	Halomicrobium mukohataei (strain ATCC 700874 / DSM 12286 / JCM 9738 / NCIMB 13541) (Haloarcula mukohataei)	Haloazolisin
G0HSL1	Haloarcula hispanica (strain ATCC 33960 / DSM 4426 / JCM 8911 / NBRC 102182 / NCIMB 2187 / VKM B-1755)	Haloazolisin
M0H4F5	Haloferax larsenii JCM 13917	Haloazolisin
M0G7N8	Haloferax prahovense DSM 18310	Haloazolisin
Q5V3D4	Haloarcula marismortui (strain ATCC 43049 / DSM 3752 / JCM 8966 / VKM B-1809) (Halobacterium marismortui)	Haloazolisin
M0MK81	Halococcus saccharolyticus DSM 5350	Haloazolisin
M0DHK1	Halosarcina pallida JCM 14848	Haloazolisin
D8J369	Halalkalicoccus jeotgali (strain DSM 18796 / CECT 7217 / JCM 14584 / KCTC 4019 / B3)	Haloazolisin
V5TM16	Haloarcula hispanica N601	Haloazolisin
M0JV53	Haloarcula californiae ATCC 33799	Haloazolisin
Q9HPY8	Halobacterium salinarum (strain ATCC 700922 / JCM 11081 / NRC-1) (Halobacterium halobium)	Haloazolisin
M0J2W0	Haloarcula vallismortis ATCC 29715	Haloazolisin
M0KRD2	Haloarcula amylolytica JCM 13557	Haloazolisin
M0NKY5	Halorubrum lipolyticum DSM 21995	Haloazolisin
M0E3F1	Halorubrum saccharovorum DSM 1137	Haloazolisin
M0P9D8	Halorubrum aidingense JCM 13560	Haloazolisin
C7NSJ4	Halorhabdus utahensis (strain DSM 12940 / JCM 11049 / AX-2)	Haloazolisin
L0JL74	Natrinema pellirubrum (strain DSM 15624 / JCM 10476 / NCIMB 786)	Haloazolisin
D2RSP8	Haloterrigena turkmenica (strain ATCC 51198 / DSM 5511 / NCIMB 13204 / VKM B-1734) (Halococcus turkmenicus)	Haloazolisin
L9WK49	Natronorubrum bangense JCM 10635	Haloazolisin
L9XXG4	Natronococcus jeotgali DSM 18795	Haloazolisin
F8D628	Halopiger xanaduensis (strain DSM 18323 / JCM 14033 / SH-6)	Haloazolisin
L9W9V9	Natronorubrum tibetense GA33	Haloazolisin
M0BDL5	Haloterrigena thermotolerans DSM 11522	Haloazolisin
M0L1A3	Halobiforma nitratireducens JCM 10879	Haloazolisin
I7BT93	Natrinema sp. (strain J7-2)	Haloazolisin
L9WXG4	Natronococcus amylolyticus DSM 10524	Haloazolisin
L0K4R5	Natronococcus occultus SP4	Haloazolisin
L9X9Z6	Natronolimnobius innermongolicus JCM 12255	Haloazolisin
L9ZBI9	Natrinema gari JCM 14663	Haloazolisin
L9XRB4	Natrinema versiforme JCM 10478	Haloazolisin
L9Z7A2	Natrinema pallidum DSM 3751	Haloazolisin
L9VZV1	Natronorubrum sulfidifaciens JCM 14089	Haloazolisin
M0B0E6	Natrialba aegyptia DSM 13077	Haloazolisin
M0A8D3	Natrialba hulunbeirensis JCM 10989	Haloazolisin
D3SZA7	Natrialba magadii (strain ATCC 43099 / DSM 3394 / NCIMB 2190 / MS3) (Natronobacterium magadii)	Haloazolisin
M0AS58	Natrialba chahannaoensis JCM 10990	Haloazolisin
E4NSG4	Halogeometricum borinquense (strain ATCC 700274 / DSM 11551 / JCM 10706 / PR3)	Haloazolisin
Q18GJ8	Haloquadratum walsbyi (strain DSM 16790 / HBSQ001)	Haloazolisin
G0LJL5	Haloquadratum walsbyi (strain DSM 16854 / JCM 12705 / C23)	Haloazolisin
L0ALP3	Natronobacterium gregoryi (strain ATCC 43098 / CCM 3738 / NCIMB 2189 / SP2)	Haloazolisin
M0BUV8	Halovivax asiaticus JCM 14624	Haloazolisin
L0IB75	Halovivax ruber (strain DSM 18193 / JCM 13892 / XH-70)	Haloazolisin
M0CNL1	Halosimplex carlsbadense 2-9-1	Haloazolisin
M0EKU7	Halorubrum coriense DSM 10284	Haloazolisin
M0ETM8	Halorubrum distributum JCM 9100	Haloazolisin
M0PHL7	Halorubrum arcis JCM 13916	Haloazolisin
M0D9K9	Halorubrum terrestre JCM 10247	Haloazolisin
M0FCA6	Halorubrum distributum JCM 10118	Haloazolisin
M0F7H8	Halorubrum hochstenium ATCC 700873	Haloazolisin
M0NQI5	Halorubrum litoreum JCM 13561	Haloazolisin
M0M217	Halococcus hamelinensis 100A6	Haloazolisin
V4HDX2	Candidatus Halobonum tyrrellensis G22	Haloazolisin
W0JM73	Halostagnicola larsenii XH-48	Haloazolisin
W0K040	Halobacterium sp. DL1	Haloazolisin
Uniprot	Organism	TOMM annotation	Precursor
M3MFI0	Helicobacter pylori GAM201Ai	Helicobactin	MNKKQTIVKKSLSKKYSNKPLSIAYYNSNDKNYFIKDSALVISAGRCSSTSSSCCCCCGGYGE
M3N6Y5	Helicobacter pylori GAM231Ai	Helicobactin	MNKKQTIVKKSLSKKYSNKPLSIAYYNSNDKNYFIKDSALVISAGRCSSTSSSCCCCCGGHGE
M3P802	Helicobacter pylori GAM71Ai	Helicobactin	MNKKQTIVKKSLSKKYSNKPLSIAYYNSNDKNYFIKDSALVISAGRCSSTSSSCCCCCGGHGE
M5YE53	Helicobacter pylori GAMchJs117Ai	Helicobactin	MNKKQTIVKKSLSKKYSNKPLSIAYYNSNDKNYFIKDSALVISAGRCSSTSSSCCCCCGGHGE
M5YE69	Helicobacter pylori GAMchJs114i	Helicobactin	MNKKQTIVKKSLSKKYSNKPLSIAYYNSNDKNYFIKDSALVISAGRCSSTSSSCCCCCGGHGE
M3LHH4	Helicobacter pylori GAM239Bi	Helicobactin	MNKKQTIVKKSLSKKYSNKPLSIAYYNSNDKNYFIKDSALVISAGRCSSTSSSCCCCCGGHGE
M3LQZ5	Helicobacter pylori GAM101Biv	Helicobactin	MNKKQTIVKKSLSKKYSNKPLSIAYHNSNDKNYFIKDSALVISAGRCSSTSSSCCCCCGGHGE
E8QW88	Helicobacter pylori (strain SouthAfrica7)	Helicobactin	MNKKQTIVKKSLSKKYSNKPLSIAYYNSNDKNYFIKDSALVISAGRCSSTSSSCCCCCGGHGE
K7YDP0	Helicobacter pylori Aklavik117	Helicobactin
M3LU53	Helicobacter pylori GAM244Ai	Helicobactin
Uniprot	Organism	TOMM annotation	Precursor
F1VBY5	Propionibacterium acnes HL043PA2	Propionisin	MQITVKTIKDHRVRTVQTAMSSALGIGSQVDMLAPGGSTSSSSGSCCSCSTCAVVAQPQD	MKLTTTSSLEHRIRTSQPAVTSVFGGADANVDLLAPGGSTCSSAGSSSSCSTCAVTATVR
D4H8Z8	Propionibacterium acnes (strain SK137)	Propionisin	MQITVKTIKDHRVRTVQTAMSSALGIGSQVDMLAPGGSTSSSSGSCCSCSTCAVVAQPQD	MKLTTTSSLEHRIRTSQPAVTSVFGGADANVDLLAPGGSTCSSAGSSSSCSTCAVTATVR
F3BXT1	Propionibacterium acnes HL099PA1	Propionisin	MKLTTTSSLEHRIRTSQPAVTSVFGGADANVDLLAPGGSTCSSAGSSSSCSTCAVTATVR	MQITVKTIKDHRVRTVQTAMSSALGIGSQVDMLAPGGSTSSSSGSCCSCSTCAVVAQPQD
F1TU20	Propionibacterium acnes HL096PA2	Propionisin	MQITVKTIKDHRVRTVQTAMSSALGIGSQVDMLAPGGSTSSSSGSCCSCSTCAVVAQPQD	MKLTTTSSLEHRIRTSQPAVTSVFGGADANVDLLAPGGSTCSSAGSSSSCSTCAVTATVR
E4BT96	Propionibacterium acnes HL056PA1	Propionisin	MQITVKTIKDHRVRTVQTAMSSALGIGSQVDMLAPGGSTSSSSGSCCSCSTCAVVAQPQD
E4CIB5	Propionibacterium acnes HL086PA1	Propionisin	MKLTTTSSLEHRIRTSQPAVTSVFGGADANVDLLAPGGSTCSSAGSSSSCSTCAVTATVR	MQITVKTIKDHRVRTVQTAMSSALGIGSQVDMLAPGGSTSSSSGSCCSCSTCAVVAQPQD
E4ES49	Propionibacterium acnes HL053PA1	Propionisin	MQITVKTIKDHRVRTVQTAMSSALGIGSQVDMLAPGGSTSSSSGSCCSCSTCAVVAQPQD	MKLTTTSSLEHRIRTSQPAVTSVFGGADANVDLLAPGGSTCSSAGSSSSCSTCAVTATVR
U7IUB8	Propionibacterium sp. KPL2009	Propionisin	MKLTTTSSLEHRIRTSQPAVTSVFGGADANVDLLAPGGSTCSSAGSSSSCSTCAVTATVR	MQITVKTIKDHRVRTVQTAMSSALGIGSQVDMLAPGGSTSSSSGSCCSCSTCAVVAQPQD
E6CQL9	Propionibacterium acnes HL038PA1	Propionisin	MQITVKTIKDHRVRTVQTAMSSALGIGSQVDMLAPGGSTSSSSGSCCSCSTCAVVAQPQD	MKLTTTSSLEHRIRTSQPAVTSVFGGADANVDLLAPGGSTCSSAGSSSSCSTCAVTATVR
E4EAJ3	Propionibacterium acnes HL074PA1	Propionisin	MQITVKTIKDHRVRTVQTAMSSALGIGSQVDMLAPGGSTSSSSGSCCSCSTCAVVAQPQD	MKLTTTSSLEHRIRTSQPAVTSVFGGADANVDLLAPGGSTCSSAGSSSSCSTCAVTATVR	MWPIWWPTGPTRHDGSRHALQGPGGRVGLAAWLIWWLNSPGSPSGGVGIMCRGFTGTSMMAMTGG
E4EK67	Propionibacterium acnes HL083PA1	Propionisin	MKLTTTSSLEHRIRTSQPAVTSVFGGADANVDLLAPGGSTCSSAGSSSSCSTCAVTATVR	MQITVKTIKDHRVRTVQTAMSSALGIGSQVDMLAPGGSTSSSSGSCCSCSTCAVVAQPQD
E4GNR2	Propionibacterium acnes HL005PA1	Propionisin	MQITVKTIKDHRVRTVQTAMSSALGIGSQVDMLAPGGSTSSSSGSCCSCSTCAVVAQPQD	MKLTTTSSLEHRIRTSQPAVTSVFGGADANVDLLAPGGSTCSSAGSSSSCSTCAVTATVR	MAASMIDISMMRPSRSVVSVSRMTPTPGSRSWGSNGWSSCGSYR
M9VLC7	Propionibacterium acnes HL096PA1	Propionisin	MKLTTTSSLEHRIRTSQPAVTSVFGGADANVDLLAPGGSTCSSAGSSSSCSTCAVTATVR
F9NPX9	Propionibacterium acnes SK182	Propionisin	MQITVKTIKDHRVRTVQTAMSSALGIGSQVDMLAPGGSTSSSSGSCCSCSTCAVVAQPQD	MKLTTTSSLEHRIRTSQPAVTSVFGGADANVDLLAPGGSTCSSAGSSSSCSTCAVTATVR
U7JSU5	Propionibacterium sp. KPL1854	Propionisin	MKLTTTSSLEHRIRTSQPAVTSVFGGADANVDLLAPGGSTCSSAGSSSSCSTCAVTATVR	MQITVKTIKDHRVRTVQTAMSSALGIGSQVDMLAPGGSTSSSSGSCCSCSTCAVVAQPQD
E6E550	Propionibacterium acnes HL078PA1	Propionisin	MQITVKTIKDHRVRTVQTAMSSALGIGSQVDMLAPGGSTSSSSGSCCSCSTCAVVAQPQD	MKLTTTSSLEHRIRTSQPAVTSVFGGADANVDLLAPGGSTCSSAGSSSSCSTCAVTATVR
E4BUX0	Propionibacterium acnes HL007PA1	Propionisin	MKLTTTSSLEHRIRTSQPAVTSVFGGADANVDLLAPGGSTCSSAGSSSSCSTCAVTATVR	MQITVKTIKDHRVRTVQTAMSSALGIGSQVDMLAPGGSTSSSSGSCCSCSTCAVVAQPQD
F1UFV2	Propionibacterium acnes HL043PA1	Propionisin	MKLTTTSSLEHRIRTSQPAVTSVFGGADANVDLLAPGGSTCSSAGSSSSCSTCAVTATVR	MQITVKTIKDHRVRTVQTAMSSALGIGSQVDMLAPGGSTSSSSGSCCSCSTCAVVAQPQD
E4ED71	Propionibacterium acnes HL045PA1	Propionisin	MQITVKTIKDHRVRTVQTAMSSALGIGSQVDMLAPGGSTSSSSGSCCSCSTCAVVAQPQD	MKLTTTSSLEHRIRTSQPAVTSVFGGADANVDLLAPGGSTCSSAGSSSSCSTCAVTATVR	MWPIWWPTGPTRHDGSRHALQGPGGRVGLAAWLIWWLNSPGSPSGGVGIMCRGFTGTSMMAMTGG
F3NSF1	Streptomyces griseoaurantiacus M045	Propionisin	MTLWTRGHRRRSSATVPRASSLRSRSTSTTSGSSRTV
W2EU86	Microbispora sp. ATCC PTA-5024	Propionisin	MTAQPLGAGLTGAGFGVVVPGASSCCAGCTSSSCGTIARP
E1MGJ3	Mobiluncus mulieris FB024-16	Propionisin	MALATSTNVGGSPMLVTPGGCTCTIGCCCSCSCGTLQTAVE
Uniprot	Organism	TOMM annotation	Precursor
C3GSM2	Bacillus thuringiensis serovar pondicheriensis BGSC 4BA1	Gallolytisin
D3HGI1	Streptococcus gallolyticus (strain UCN34)	Gallolytisin	MEQLELNDYQKVGLEVQKLDTDDFLASDQMNWSVTLCCCPCCCCCV
F0VU78	Streptococcus gallolyticus (strain ATCC BAA-2069)	Gallolytisin
E0PMX3	Streptococcus gallolyticus subsp. gallolyticus TX20005	Gallolytisin
F5WXI5	Streptococcus gallolyticus (strain ATCC 43143 / F-1867)	Gallolytisin
G1VHL5	Prevotella sp. C561	Gallolytisin
E1GWP4	Prevotella amnii CRIS 21A-A	Gallolytisin
I0TF32	Prevotella sp. oral taxon 306 str. F0472	Gallolytisin
F0P8Z7	Staphylococcus pseudintermedius (strain ED99)	Gallolytisin
F0P528	Staphylococcus pseudintermedius (strain ED99)	Gallolytisin
E8SIZ8	Staphylococcus pseudintermedius (strain HKU10-03)	Gallolytisin
B7J4V7	Acidithiobacillus ferrooxidans (strain ATCC 23270 / DSM 14882 / NCIB 8455) (Ferrobacillus ferrooxidans (strain ATCC 23270))	Gallolytisin	MFKISAFGNDVFSNNIGNVRGNRPLSSSGQGGIYCCCCADCCCCG
B5EKD9	Acidithiobacillus ferrooxidans (strain ATCC 53993) (Leptospirillum ferrooxidans (ATCC 53993))	Gallolytisin	MFKISAFGNDVFSNNIGNVRGNRPLSSSGQGGIYCCCCADCCCCG
S5QYF8	Streptococcus lutetiensis 033	Gallolytisin	MEQLEISEFQTQGFEVKKLDTDDFLSSDQMNWSVTLCCCPCCCCCG
V6JHV4	Streptomyces niveus NCIMB 11891	Gallolytisin
M5AA65	Lactococcus lactis subsp. lactis IO-1	Gallolytisin
W6JTD6	Tetrasphaera australiensis Ben110	Gallolytisin	MPATPQIDTAELDIEDLASVSGGITCCSCCCPCCCCG
W4TEC1	Chryseobacterium indologenes NBRC 14944	Gallolytisin
I3TVJ1	Tistrella mobilis (strain KA081020-065)	Gallolytisin
I4AIB7	Flexibacter litoralis (strain ATCC 23117 / DSM 6794 / NBRC 15988 / NCIMB 1366 / Sio-4)	Gallolytisin
V8I2D1	Streptococcus pseudopneumoniae 1321	Gallolytisin
I0W1G4	Streptococcus pseudopneumoniae SK674	Gallolytisin	MQGERMIISELIENSRFLDVPATADVVWCCCCYFCTSTGQ
I0SQJ0	Streptococcus pseudopneumoniae ATCC BAA-960	Gallolytisin	MQGERMIISELIENSRFLDVPATADVVWCCCCYFCTSTGQ
Uniprot	Organism	TOMM annotation	Precursor
S4Y1K9	Sorangium cellulosum So0157-2	Anabaenasin	MELANPASYNCGGYCGGYCGHHCGGYCGGYCGGYCGGYCGGRCGGRCGGRCGGRCGGRCS
K9QPJ0	Nostoc sp. (strain ATCC 29411 / PCC 7524)	Anabaenasin	MLAEKTLTEKTIEMRLVDSEDKLEQVLLSDQERATWEKLASQGLLAPMGNRCASCFGCSRCGGCGRCFGCGRCFGCGRCFGCGKCGGCSKCGGCGVASASAVTEEDSDMGFGY
K7W554	Anabaena sp. 90	Anabaenasin	MTMLAEKTLDQPIYIEMRLVDQADKLERLLLSEEEIAALEKLAMSGEFDSETTQRWFANWGGGGGGCGHCRHCRHCRHCRHCRHCGGGGGCGGGGGCGGGVGHATVSGVLEDTDEIGFGY
A1B9R6	Paracoccus denitrificans (strain Pd 1222)	Anabaenasin
A3X0T9	Nitrobacter sp. Nb-311A	Anabaenasin
B8CN32	Shewanella piezotolerans (strain WP3 / JCM 13877)	Anabaenasin
U1KSK2	Pseudoalteromonas citrea NCIMB 1889	Anabaenasin
V4HB03	Pseudoalteromonas luteoviolacea 2ta16	Anabaenasin
W7IJF7	Actinokineospora sp. EG49	Anabaenasin
K9QIE1		Anabaenasin
A9GCG7	Sorangium cellulosum (strain So ce56) (Polyangium cellulosum (strain So ce56))	Anabaenasin	MATATPASYNCSCGGCGGCGCGGCGGCRCGGCRCGGCRCGGCGRCRCS	MSASNNDNNAPKDLDVAINEIHNAIDELSTRLEDVAVANPTARNCSCSCSCSCSCSCSCSCSCSCSCSCSCSCSCSCSCSCSCSCSCSCSCSCSCSCSCGGCRCGGCRCGGCRCGGGGRCRCS
Uniprot	Organism	TOMM annotation	Precursor
J4BQQ1	Lactobacillus helveticus R0052	Orphan
D5H0M7	Lactobacillus crispatus (strain ST1)	Orphan
F2M3V4	Lactobacillus amylovorus (strain GRL 1112)	Orphan
J3X9X7	Lactobacillus helveticus R0052	Orphan
A1ZGZ4	Microscilla marina ATCC 23134	Orphan
D1A618	Thermomonospora curvata (strain ATCC 19995 / DSM 43183 / JCM 3096 / NCIMB 10081)	Orphan
C9ZCD0	Streptomyces scabies (strain 87.22) (Streptomyces scabiei)	Orphan
Q9ZA45	Streptomyces violaceoruber	Orphan
E3T490	Streptomyces vietnamensis	Orphan
D7C0B0	Streptomyces bingchenggensis (strain BCW-1)	Orphan
F2RDL7	Streptomyces venezuelae (strain ATCC 10712 / CBS 650.69 / DSM 40230 / JCM 4526 / NBRC 13096 / PD 04745)	Orphan
D8I3C5	Amycolatopsis mediterranei (strain U-32)	Orphan
A0A014P7M6	Streptomyces sp. PRh5	Orphan
B1VRK4	Streptomyces griseus subsp. griseus (strain JCM 4626 / NBRC 13350)	Orphan
F8JKG1	Streptomyces cattleya (strain ATCC 35852 / DSM 46488 / JCM 4925 / NBRC 14057 / NRRL 8057)	Orphan
S2Z709	Streptomyces sp. HGB0020	Orphan
S5UQZ7	Streptomyces collinus Tu 365	Orphan
S3B9A1	Streptomyces sp. HPH0547	Orphan
A0A017TB70	Chondromyces apiculatus DSM 436	Orphan	MRWGSGGTTASAAPPWTWRASTSRTSRTSKTTTARSATASGCST
A3PR36	Rhodobacter sphaeroides (strain ATCC 17029 / ATH 2.4.9)	Orphan	MPRSGAFWPGSRQSDRRSLACRSTCGTTSPFASWRASCGGCSRT
B0UH80	Methylobacterium sp. (strain 4-46)	Orphan	MANPTQGLVQQAYVVWRGCRGCRVWRGCRGCRCGCRGCRCGCGGCGGCRC
B8IEH0	Methylobacterium nodulans (strain ORS2060 / LMG 21967)	Orphan	MTDTLRGDVQLAGYYRGCRGCWGWRGCRGCRCWGCRGCRGCRCGCGGCGGCRC
K9AA62	Lysinibacillus fusiformis ZB2	Orphan	MDVSEFAGFTTTSSLATGGSFASVGSCASSVSTGSCISSAGD	MEERNNLLSIESKIYIEEQEELNEIAASFGTLSTVSSGSCPGSSLNTTSSVSTAG
C2T8C8	Bacillus cereus BDRD-Cer4	Orphan	MNKDLVKSVDNNTQALYIEEQVDATEFAGFTTAGSVATTSTLSSAGSCGGSFATGSSFSSAG
D7WXE1	Lysinibacillus fusiformis ZC1	Orphan	MDVSEFAGFTTTSSLATGGSFASVGSCASSVSTGSCISSAGD	MEERNNLLSIESKIYIEEQEELNEIAASFGTLSTVSSGSCPGSSLNTTSSVSTAG
Q812K0	Bacillus cereus (strain ATCC 14579 / DSM 31)	Orphan	MNKDLVKSVDNNTQALYIEEQVDATEFAGFTTAGSVATTSTLSSAGSCGGSFATGSSFSSAG
M5BBG7	Clavibacter michiganensis subsp. nebraskensis NCPPB 2581	Orphan	MSLLMETAAQAPLPTSAPGLAPGGDDASDALLAKAFGFTITHRGAEEELVMGDVTLCCSTTCSSSGSGRQQPR
A5CUS1	Clavibacter michiganensis subsp. michiganensis (strain NCPPB 382)	Orphan	MSLLMEPTRTTAPEVAPAAGGEAASDALLAEAFGFTITHRGAEEELVMGDVTLCCSTTCSSSGSGHQQPR
B0RD67	Clavibacter michiganensis subsp. sepedonicus (strain ATCC 33113 / DSM 20744 / JCM 9667 / LMG 2889 / C-1) (Corynebacterium sepedonicum)	Orphan	MESGAPAPLRTTATEVAPAAGGDDASDALLAEAFGFTITHRGAEEELVMGDVTLCCSTTCSSSGGGGRQQPR
R2XH72	Enterococcus faecalis EnGen0301	Orphan	MKAEELEVENQLEELDELFGEVELIEIDETITLSETAASSGISSCNSCSCCASTSCCSNSSISIT	MEKELKTVDVEVEELDELFGEVELIEIDETITLSETAASSGISSCNSCSCCASTSCCSSSSVSFT
E4NFR8	Kitasatospora setae (strain ATCC 33774 / DSM 43861 / JCM 3304 / KCC A-0304 / NBRC 14216 / KM-6054) (Streptomyces setae)	Orphan	MGGVATAAELAGPARPATVVTADAAVADGPRQPVDAGAQSSVVGPGVTDPTPVPSGSPTPTATPSGPQQSGTWGWG
D7BZQ5	Streptomyces bingchenggensis (strain BCW-1)	Orphan	MGVDDLVIEDLSAEPSPAPAPGICICTISVG
S4CFE8	Enterococcus faecalis F01966	Orphan	MKAEELEVENQLEELDELFGEVELIEIDETITLSETAASSGISSCNSCSCCASTSCCSNSSISIT
T1V5U4	Amycolatopsis mediterranei RB	Orphan	MESITPAGPARREQGRRKAALATAAAAVLAAAAAGAIGFGLSTASADTTQNSTTTSTDSQDQLQAPDSGLSSGSGHAHTGSGAS
L5MW60	Brevibacillus agri BAB-2500	Orphan	MRLMPKRCCKVTRTAQKRETSSASRRSSSTSSAGT
L5MW45	Brevibacillus agri BAB-2500	Orphan	MRLMPKRCCKVTRTAQKRETSSASRRSSSTSSAGT
D9SWM0	Clostridium cellulovorans (strain ATCC 35296 / DSM 3052 / OCM 3 / 743B)	Orphan	MTLSETAASSGVSSCNSCSCCGSTSCCSIGTIKIT	MTLSETAASSGVSSCNSCSCCGSTSCCSIGTINIT
W1SCC1	Bacillus vireti LMG 21834	Orphan	MYNFQNELQGLGIDPYQTGELVPMDLQNLDPRLHGGFRCGGGGFRCGGGGFRCGGFRCGGFRCGGFGCFGFGFGGCGGCYGGYYGGYYNCYNCVGVVVI	MPLRPAFLLASSCVMPEQTTSGCSSAGPSDTESTV
X7G543	Serratia marcescens BIDMC 50	Orphan	MPSDGIDLLVEELPETLHFASDCASTGSSVSTASTAGCGCIATASCIGTMGSVTSSGS
U1W0X8	Serratia marcescens EGD-HP20	Orphan	MPSDGIDLLVEELPETLHFASDCASTGSSVSTASTAGCGCIATASCIGTMGSVTSSGS
T0C5N6	Alicyclobacillus acidoterrestris ATCC 49025	Orphan	MTLRQPLSQNVNSFSRMGDSCCSVCSSSICSSSMVS
S9PH20	Cystobacter fuscus DSM 2262	Orphan	MRMTKRTASARKKNGAGTGGMSHFGSTGPSTTSSGSTIGRTDAQPTSR
S2V1G8	Streptococcus pneumoniae MNZ14	Orphan	MDKQRDLDISFLDDFEFEVIELDDVSVLPETAASSGSSGNNVHSTCGSCSCCSSCCT
Q1D2N6	Myxococcus xanthus (strain DK 1622)	Orphan	MPSHPSRPACVASSRSRATWSTGPCTSGSTPTTR	MTDSARIRRSSGCAEASSCCTPVTSTTRSSSSAR
L9P973	Janthinobacterium sp. HH01	Orphan	MEILIDTTFISITDSTESEYLQDDMSGALADVSVSCCTCSCSCCC
I0K5D7	Fibrella aestuarina BUZ 2	Orphan	MEKELFQSNSEFKSAADSLDLNMTEVEGRDLPTEAAAATDDSIYACCCTTCCC	MPTPIWWWYSHRCSSSSTGSSRSTKRCTGSNSATCT
A1B9R1	Paracoccus denitrificans (strain Pd 1222)	Orphan
A4WIR0	Pyrobaculum arsenaticum (strain DSM 13514 / JCM 11321)	Orphan
F5TDM2	Parvimonas sp. oral taxon 110 str. F0139	Orphan
A8SKE4	Parvimonas micra ATCC 33270	Orphan
A9KIR6	Clostridium phytofermentans (strain ATCC 700394 / DSM 18823 / ISDg) (Lachnoclostridium phytofermentans)	Orphan
C9NY13	Vibrio coralliilyticus (strain ATCC BAA-450 / DSM 19607 / LMG 20984 / YB1)	Orphan
D4FBD0	Lactobacillus crispatus 214-1	Orphan
D6TFI3	Ktedonobacter racemifer DSM 44963	Orphan
D9SWL5	Clostridium cellulovorans (strain ATCC 35296 / DSM 3052 / OCM 3 / 743B)	Orphan
E0PIG9	Streptococcus gallolyticus subsp. gallolyticus TX20005	Orphan
D3G1P2	Bacillus pseudofirmus (strain OF4)	Orphan
F3SU29	Staphylococcus warneri VCU121	Orphan
F7SCH3	Lactobacillus johnsonii pf01	Orphan
H0F7I3	Achromobacter arsenitoxydans SY8	Orphan
I3D767	Fusobacterium necrophorum subsp. funduliforme ATCC 51357	Orphan
U2L3G7	Peptostreptococcaceae bacterium oral taxon 113 str. W5053	Orphan
V1CL69	Eubacterium brachy ATCC 33089	Orphan
H1D8J8	Fusobacterium necrophorum subsp. funduliforme 1_1_36S	Orphan
W9E180	Mesorhizobium loti R7A	Orphan
X5I1H4	Streptomyces lactacystinaeus	Orphan
R2XH77	Enterococcus faecalis EnGen0301	Orphan
X5R5K5	Mesorhizobium sp. LSJC280B00	Orphan
X6I123	Mesorhizobium sp. L2C066B000	Orphan
X6ANQ3	Mesorhizobium sp. LNJC386A00	Orphan
X5Z203	Mesorhizobium sp. LNJC398B00	Orphan
X6BRM7	Mesorhizobium sp. LNJC372A00	Orphan
X6BHQ9	Mesorhizobium sp. LNJC374B00	Orphan
X6FCE6	Mesorhizobium sp. LNHC209A00	Orphan
X6EQN3	Mesorhizobium sp. LNHC229A00	Orphan
W5WQR7	Kutzneria albida DSM 43870	Orphan
A0A023CS17	Geobacillus stearothermophilus NUB3621	Orphan
W5T7A4	Nocardia nova SH22a	Orphan
X0N3F9	Streptomyces albulus PD-1	Orphan
W8G5G8	Yersinia similis	Orphan
A0A011UPX8	Bacillus thuringiensis subsp. israelensis	Orphan
W8I571	Ensifer adhaerens OV14	Orphan
A0A023DEE5	Geobacillus caldoxylosilyticus NBRC 107762	Orphan
A0A015LVV8	Paenibacillus darwinianus	Orphan
A0A024DLW7	Bacillus thuringiensis serovar kurstaki str. YBT-1520	Orphan
T1V959	Amycolatopsis mediterranei RB	Orphan
N9UYB0	[Clostridium] innocuum 2959	Orphan
M9SUH5	Streptomyces albus J1074	Orphan
A0A023P432	Bacillus bombysepticus str. Wang	Orphan
H1D8J7	Fusobacterium necrophorum subsp. funduliforme 1_1_36S	Orphan
A0A015M8M3	Bacillus thuringiensis	Orphan
M1YWL9	Nitrospina gracilis (strain 3/211)	Orphan
M1Z969	Nitrospina gracilis (strain 3/211)	Orphan
M5FAS5	Mesorhizobium sp. STM 4661	Orphan
M5EQB2	Mesorhizobium metallidurans STM 2683	Orphan
M5JH69	Anoxybacillus flavithermus TNO-09.006	Orphan
M5JDN4	Anoxybacillus flavithermus TNO-09.006	Orphan
N9WIY4	[Clostridium] innocuum 2959	Orphan
X5ZIN3	Mesorhizobium sp. LNJC395A00	Orphan
V4IT78	Streptomyces sp. PVA 94-07	Orphan
J4BUL4	Lactobacillus helveticus R0052	Orphan
X6EFS1	Mesorhizobium sp. LNHC209A00	Orphan
I6X4Q8	Propionibacterium propionicum (strain F0230a)	Orphan
V4K131	Streptomyces sp. GBA 94-10	Orphan
K0VND1	Rhizobium sp. Pop5	Orphan
K1INZ2	Myroides [odoratimimus] CIP 103059	Orphan
K4ZHF0	Paenibacillus alvei DSM 29	Orphan
S2VTJ5	Actinomyces europaeus ACS-120-V-Col10b	Orphan
S4E9F8	Enterococcus faecium SD3B-2	Orphan
S4Y2F7	Sorangium cellulosum So0157-2	Orphan
Q9L4V1	Streptomyces galilaeus	Orphan
S6IPE4	Pseudomonas sp. CF161	Orphan
S9XT21	Streptomyces albulus CCRC 11814	Orphan
T0KDF6	Virgibacillus sp. CM-4	Orphan
U0G109	Vibrio coralliilyticus OCN008	Orphan
U1LP91	Pseudoalteromonas rubra ATCC 29570	Orphan
U1KSB7	Pseudoalteromonas citrea NCIMB 1889	Orphan
U1KXK1	Pseudoalteromonas rubra ATCC 29570	Orphan
U9VT97	Leptolyngbya sp. Heron Island J	Orphan
V4H9M6	Pseudoalteromonas luteoviolacea 2ta16	Orphan
V4P842	Asticcacaulis sp. AC466	Orphan
V6K5N2	Streptomyces roseochromogenus subsp. oscitans DS 12.976	Orphan
V6KZH1	Streptomycetaceae bacterium MP113-05	Orphan
V6MCE6	Brevibacillus panacihumi W25	Orphan
V7EP65	Mesorhizobium sp. LSJC264A00	Orphan
V7H1X5	Mesorhizobium sp. L2C089B000	Orphan
W0VE14	Janthinobacterium agaricidamnosum NBRC 102515 = DSM 9628	Orphan
W2F1J7	Microbispora sp. ATCC PTA-5024	Orphan
W4AMX9	Paenibacillus sp. FSL R5-192	Orphan
W4ALN5	Paenibacillus sp. FSL R5-192	Orphan
W4CTJ0	Paenibacillus sp. FSL R7-277	Orphan
W4LH52	Candidatus Entotheonella sp. TSY1	Orphan
W8YJL1	Paenibacillus sp. P22	Orphan
A0A024QH40		Orphan
A0A031HEF3		Orphan
A4BAS4		Orphan
J8DA66		Orphan
K2GU29		Orphan
A7C163		Orphan
A9EP78		Orphan
R4LDG6		Orphan
R9VEN8		Orphan
S2EZ65		Orphan
Q1G7X1		Orphan
A8YAZ7	Microcystis aeruginosa PCC 7806	Orphan
H3ZP52	Thermococcus litoralis (strain ATCC 51850 / DSM 5473 / JCM 8560 / NS-C)	Orphan
B0JLW3	Microcystis aeruginosa (strain NIES-843)	Orphan
B0JLW1	Microcystis aeruginosa (strain NIES-843)	Orphan
D8NBB5	Ralstonia solanacearum CMR15	Orphan
G3A878	Ralstonia syzygii R24	Orphan
I6U907	Pyrococcus furiosus COM1	Orphan
Q8U4S1	Pyrococcus furiosus (strain ATCC 43587 / DSM 3638 / JCM 8422 / Vc1)	Orphan
E3CK12	Streptococcus downei F0415	Orphan	MKDENKLLEELEIDILELDDVEGVPATAATSGSGGSSTCGSTSCSSCSSSCA	MKDENKLLEELEIDILELDDVEGAPATAASSGSGGSSTCGSTSCSSCSSSCA
J7ZU16	Bacillus cereus HuA4-10	Orphan	MRNNKDVNDNLLDELDIEILELDDVESIPSSAATSGSGGSSTCGSSSCSSCSSSCA
F4F2R6	Verrucosispora maris (strain AB-18-032)	Orphan	MPITLNDELRELETETFEIEEVADGEEMLAATSSSCSCSSCCSCSTSSCCSTSTSTSSCG	MVMDWSSSSCSCSSCCSCSTSSCCSSSTSTGCGGG
U5Q0S9	Planobispora rosea	Orphan	MRHAPRSDRCSGRPSRMVQEMSKPSRPPSPTNANCTSSGTGSSGGFDTMSSKTSPRTTS
V4I8Z5	Streptomyces sp. PVA 94-07	Orphan
A0A024Z2W5	Streptomyces sp. PCS3-D2	Orphan
S4CFE3	Enterococcus faecalis F01966	Orphan
Q89LK6	Bradyrhizobium diazoefficiens (strain JCM 10833 / IAM 13628 / NBRC 14792 / USDA 110)	Orphan
V4IV95	Streptomyces sp. PVA 94-07	Orphan
V4JVA7	Streptomyces sp. GBA 94-10	Orphan
D8HN09	Amycolatopsis mediterranei (strain U-32)	Orphan	MESITPAGPARREQGRRKAALATAAAAVLAAAAAGAIGFGLSTASADTTQNSTTTSTDSQDQLQAPDSGLSSGSGHAHTGSGAS
G0G2J5	Amycolatopsis mediterranei (strain S699) (Nocardia mediterranei)	Orphan
G0FW81	Amycolatopsis mediterranei (strain S699) (Nocardia mediterranei)	Orphan	MESITPAGPARREQGRRKAALATAAAAVLAAAAAGAIGFGLSTASADTTQNSTTTSTDSQDQLQAPDSGLSSGSGHAHTGSGAS
R4T188	Amycolatopsis orientalis HCCB10007	Orphan
A9G9U4	Sorangium cellulosum (strain So ce56) (Polyangium cellulosum (strain So ce56))	Orphan	MMLMRSPSRSPRSGARARGGTGGQGCSWGTSGSLRARG
L0IH95	Halovivax ruber (strain DSM 18193 / JCM 13892 / XH-70)	Orphan	MKTTDDVAGSKTSSDSANRSSIRSGSSSSRRSTRSSWSSGT
M0BIX9	Halovivax asiaticus JCM 14624	Orphan	MDDVAGSKTSSDSANRSSIRSGSSSSRLSTRNSWSSGT
